# Supplementary material for: Integrated Analysis of Gut Microbiota and Metabolome Profiling Reveals the Effects of Feeding Approaches on Infants' Gut Microenvironment
Source: Food Sci Nutr. 2026 Apr 14;14(4):e71777. doi: 10.1002/fsn3.71777 (PMC13079968; doi:10.1002/fsn3.71777)
Supplement: Supplementary file 2 — Table S1: OPLS‐DA model parameters. [file FSN3-14-e71777-s002.xlsx]

## Sheet: PLS-DA模型参数图_ExpDiff_Origin
Table S1. OPLS-DA model parameters
A	R2X	R2X(cum)	R2Y	R2Y(cum)	Q2	Q2(cum)
o1	0.108	0.299	0.065	0.065	0.0494	0.0494
p1	0.191	0.191	0.897	0.897	0.847	0.847
sum		0.299		0.962		0.896
R2X and R2Y represent the explanatory rates of the constructed model for the X and Y matrices, respectively, while R2X (cum) and R2Y (cum) denote the cumulative explanatory rates; Q2 indicates the predictive ability of the model. When the three metrics are closer to 1, the model is considered more stable and reliable. A Q2 > 0.5 signifies good predictive ability, whereas Q2 < 0.5 indicates poor p…
