# Supplementary material for: Integrated Analysis of Gut Microbiota and Metabolome Profiling Reveals the Effects of Feeding Approaches on Infants' Gut Microenvironment
Source: Food Sci Nutr. 2026 Apr 14;14(4):e71777. doi: 10.1002/fsn3.71777 (PMC13079968; doi:10.1002/fsn3.71777)
Supplement: Supplementary file 3 — Table S2: Identified differential metabolites between the two groups. [file FSN3-14-e71777-s004.xlsx]

## Sheet: Table S2
Table S2. Identified differential metabolites between the two groups.
Metabolite	p_value	p_adjust	VIP_pred_OPLS-DA	FC(BF/FF)	Regulate	level	KEGG Compound ID	KEGG Compound First Category	KEGG Compound Second Category	KEGG Pathway ID	KEGG Pathway Description	Library ID	Mode
Butanoic acid, 3-((2-((3R)-2-oxo-3-(2-(4-piperidinyl)ethyl)-1-piperidinyl)acetyl)amino)-, (3R)-	5.852e-08	9.152e-06	3.0352	0.1361	down	B(ii)	-	-	-	-	-	HMDB0253857	neg
3-Hydroxyhexanoylcarnitine	3.396e-08	9.152e-06	3.0017	0.1962	down	B(ii)	-	-	-	-	-	HMDB0061630;HMDB0013131	pos
Trans-p-Menthane-7,8-diol 7-glucoside	6.695e-08	9.152e-06	2.9727	0.2376	down	B(ii)	-	-	-	-	-	HMDB0033230	neg
Palustrine	5.112e-08	9.152e-06	2.9427	0.213	down	B(ii)	C10608	-	-	-	-	HMDB0256095	neg
Mabioside D	1.691e-07	1.045e-05	2.9363	0.4177	down	B(ii)	-	-	-	-	-	HMDB0040655	neg
Thromboxane B2	5.112e-08	9.152e-06	2.9324	0.3437	down	B(ii)	C05963	Lipids	Eicosanoids	map00590;map01100;map04976;map04726	Arachidonic acid metabolism;Metabolic pathways;Bile secretion;Serotonergic synapse	HMDB0003252;LMFA03030002;PW_C001820	neg
6-Deoxohomodolichosterone	8.749e-08	9.152e-06	2.8833	0.395	down	B(ii)	-	-	-	-	-	HMDB0034430	neg
Dihydromycoplanecin A	1.431e-06	2.835e-05	2.8414	0.052	down	B(ii)	-	-	-	-	-	HMDB0251320	pos
Cytosporone B	9.993e-08	9.454e-06	2.8413	0.1705	down	B(ii)	-	-	-	-	-	HMDB0250727	neg
Glucosylsphingosine	2.494e-07	1.121e-05	2.8181	0.303	down	B(ii)	C03108	-	-	map00600	Sphingolipid metabolism	HMDB0000596;HMDB0242640	pos
Adenosine, 8-(butylamino)-N-cyclopentyl-	1.691e-07	1.045e-05	2.795	0.6124	down	B(ii)	-	-	-	-	-	HMDB0258096	neg
(S)-4-[(S)-2-((S)-1-Formyl-4-guanidino-butylcarbamoyl)-pyrrolidin-1-yl]-4-oxo-3-(2-propyl-pentanoylamino)-butyric acid methyl ester	6.695e-08	9.152e-06	2.7113	0.3675	down	B(ii)	-	-	-	-	-	HMDB0250600	pos
10-Oxo-11-octadecen-13-olide	1.484e-07	1.045e-05	2.6876	0.5154	down	B(ii)	-	-	-	-	-	HMDB0029786	neg
QUINGESTANOL	6.057e-07	1.729e-05	2.6777	4.3315	up	B(ii)	-	-	-	-	-	HMDB0257039	pos
PA(22:5(7Z,10Z,13Z,16Z,19Z)/18:1(12Z)-2OH(9,10))	3.223e-07	1.23e-05	2.6467	3.8638	up	B(ii)	-	-	-	-	-	HMDB0266123	neg
11'-Carboxy-gamma-tocotrienol	8.784e-07	2.124e-05	2.6277	0.2587	down	B(ii)	-	-	-	-	-	HMDB0012518	pos
Taccagenin	3.894e-08	9.152e-06	2.5958	0.2476	down	B(ii)	-	-	-	-	-	HMDB0034189	pos
Pentasine	7.656e-08	9.152e-06	2.5913	0.542	down	B(ii)	-	-	-	-	-	HMDB0029803	neg
Pristanoylglycine	5.345e-07	1.611e-05	2.553	2.5444	up	B(ii)	-	-	-	-	-	HMDB0013303	pos
N-Phenyldiethanolamine	6.695e-08	9.152e-06	2.5492	0.2958	down	B(ii)	-	-	-	-	-	HMDB0255226	neg
Lepidiumterpenyl ester	2.836e-07	1.151e-05	2.5399	2.746	up	B(ii)	-	-	-	-	-	HMDB0036865	neg
Beta-Hederin	3.288e-06	4.61e-05	2.5389	0.5248	down	B(ii)	C08955	-	-	-	-	HMDB0248219;HMDB0033685;HMDB0249131	pos
Janthitrem F	7.656e-08	9.152e-06	2.5335	0.5789	down	B(ii)	-	-	-	-	-	HMDB0030530	pos
Alpha-Tetrasaccharide	1.783e-05	0.0001506	2.5265	10.6756	up	B(ii)	C06768	-	-	-	-	HMDB0000445	pos
CL(16:0/16:0/16:0/18:1(9Z))	7.352e-06	7.927e-05	2.5106	0.205	down	B(ii)	C05980	Lipids	Phospholipids	map01100;map00564	Metabolic pathways;Glycerophospholipid metabolism	HMDB0056391;PW_C036845	pos
6-Epi-7-isocucurbic acid glucoside	3.894e-08	9.152e-06	2.5042	0.3598	down	B(ii)	-	-	-	-	-	HMDB0029782	neg
Integerrimine	2.836e-07	1.151e-05	2.4884	0.5684	down	B(ii)	C10328	-	-	-	-	HMDB0242680	pos
Flupentixol decanoate	3.223e-07	1.23e-05	2.4566	0.2765	down	B(ii)	-	-	-	-	-	HMDB0252396	neg
N-cyclopentyl-1-(3,4-dimethoxyphenyl)sulfonylpiperidine-3-carboxamide	1.82e-06	3.235e-05	2.4557	0.2833	down	B(i)	-	-	-	-	-	-	pos
Indicaxanthin	3.048e-05	0.0002285	2.4492	0.2919	down	B(ii)	C08549	-	-	-	-	HMDB0029386;HMDB0304729	pos
Alectrol	3.695e-06	4.962e-05	2.4481	0.3693	down	B(ii)	C09059	-	-	-	-	HMDB0041372	pos
(3b,20R,22R)-3,20,27-Trihydroxy-1-oxowitha-5,24-dienolide 3-glucoside	7.765e-07	1.983e-05	2.4429	3.4664	up	B(ii)	-	-	-	-	-	HMDB0033573	pos
Voglibosa	3.894e-08	9.152e-06	2.4427	0.3838	down	B(ii)	-	-	-	-	-	HMDB0248497	pos
DG(8:0/17:0/0:0)	1.431e-06	2.835e-05	2.4033	0.3584	down	B(ii)	C00165	-	-	map05214;map05167;map04650;map05163;map04750;map05235;map04015;map04014;map04659;map04540;map04010;map04012;map05022;map04370;map04371;map04072;map04071;map04975;map05143;map05012;map05231;map05146;map04919;map05200;map04961;map04745;map04921;map04920;map04923;map04925;map05017;map04625;map04929;map04726;map04725;map04724;map04723;map04722;map05223;map04720;map04666;map05170;map04664;map04658;map…	Glioma;Kaposi sarcoma-associated herpesvirus infection;Natural killer cell mediated cytotoxicity;Human cytomegalovirus infection;Inflammatory mediator regulation of TRP channels;PD-L1 expression and PD-1 checkpoint pathway in cancer;Rap1 signaling pathway;Ras signaling pathway;Th17 cell differentiation;Gap junction;MAPK signaling pathway;ErbB signaling pathway;Pathways of neurodegeneration - mult…	HMDB0092927;PW_C062174	pos
Peltatol A	1.029e-05	0.0001006	2.3928	0.2156	down	B(ii)	-	-	-	-	-	HMDB0038701	neg
Maltohexadecaose	5.225e-06	6.288e-05	2.3806	0.5473	down	B(ii)	-	-	-	-	-	HMDB0059952	pos
3-Hydroxy-3-methylglutarylcarnitine	1.268e-06	2.642e-05	2.3545	0.3669	down	B(ii)	-	-	-	-	-	HMDB0245885	pos
Diosgenin	5.852e-08	9.152e-06	2.3505	0.5594	down	B(ii)	C08898	Steroids	27-Carbon atoms	map01060	Biosynthesis of plant secondary metabolites	LMST01080037;HMDB0242671	pos
Arlacel A	4.155e-07	1.413e-05	2.3497	0.3091	down	B(ii)	-	-	-	-	-	HMDB0248604	pos
PA(19:2(10Z,13Z)/PGJ2)	3.396e-08	9.152e-06	2.3487	0.402	down	B(ii)	-	-	-	-	-	HMDB0264544	pos
Pelanin	8.784e-07	2.124e-05	2.3432	0.4915	down	B(ii)	C12859	-	-	-	-	HMDB0303648	neg
Gemcitabine	1.614e-06	3.033e-05	2.342	3.522	up	B(ii)	C07650	-	-	-	-	HMDB0014584;PW_C008951	pos
5-Hete	8.229e-06	8.526e-05	2.339	0.2922	down	B(i)	C04805	-	-	map00590;map01100;map04750	Arachidonic acid metabolism;Metabolic pathways;Inflammatory mediator regulation of TRP channels	HMDB0011134;PW_C006773;LMFA03060084	neg
[4]-Gingerdiol 3,5-diacetate	1.6e-05	0.0001384	2.3387	0.4167	down	B(ii)	-	-	-	-	-	HMDB0039132	neg
Ala-Phe-Ala	9.993e-08	9.454e-06	2.3373	0.4182	down	B(ii)	-	-	-	-	-	HMDB0304795	pos
Carbenicillin indanyl	3.761e-05	0.0002667	2.3301	4.1549	up	B(ii)	-	-	-	-	-	HMDB0249675	pos
MG(22:5(4Z,7Z,10Z,13Z,16Z)/0:0/0:0)	6.057e-07	1.729e-05	2.3292	0.3392	down	B(ii)	-	-	-	-	-	HMDB0011585	neg
Cycloheximide	1.926e-07	1.058e-05	2.3268	0.6748	down	B(ii)	C06685	Antibiotics	Others	-	-	HMDB0250657	pos
(ent-2b,4S,9a)-2,4,9-Trihydroxy-10(14)-oplopen-3-one 2-(2-methylbutanoate) 9-(3-methyl-2E-pentenoate)	4.15e-06	5.33e-05	2.324	4.213	up	B(ii)	-	-	-	-	-	HMDB0040993	neg
(4r,5s,6s,7r)-4,7-Dibenzyl-5,6-dihydroxy-1,3-bis[4-(hydroxymethyl)benzyl]-1,3-diazepan-2-one	1.82e-06	3.235e-05	2.3135	0.4035	down	B(ii)	-	-	-	-	-	HMDB0251543	neg
Ineketone	6.86e-07	1.861e-05	2.313	0.5437	down	B(ii)	C09110	-	-	-	-	HMDB0036698	neg
Cer(d18:0/LTE4)	5.225e-06	6.288e-05	2.3071	0.3701	down	B(ii)	-	-	-	-	-	HMDB0289958	pos
11-Dehydro-thromboxane B2	1.82e-06	3.235e-05	2.3054	0.3633	down	B(ii)	C05964	Lipids	Eicosanoids	map00590;map01100;map04726	Arachidonic acid metabolism;Metabolic pathways;Serotonergic synapse	LMFA03030014;HMDB0004242;LMFA03030004;HMDB0244347;PW_C002104	neg
7-[(1R,2R,3R)-3-Hydroxy-2-[(3R)-3-hydroxy-4,4-dimethyloct-1-enyl]-5-oxocyclopentyl]hept-2-enoic acid	5.858e-06	6.744e-05	2.2828	0.2844	down	B(ii)	-	-	-	-	-	HMDB0247164	neg
Polyporusterone F	2.193e-07	1.079e-05	2.275	0.479	down	B(ii)	-	-	-	-	-	HMDB0038499	pos
Forskolin	4.155e-07	1.413e-05	2.2699	0.4032	down	B(ii)	C17854;C09076	-	-	-	-	LMPR0104030004;HMDB0252457;HMDB0032064;MJDBOTE0001052	pos
8-Hydroxy-9,10-Epoxystearic Acid	9.206e-06	9.274e-05	2.2681	0.1888	down	B(i)	-	-	-	-	-	-	pos
Hydroxytetradecenoylcarnitine	0.000115	0.0006396	2.2659	0.3699	down	B(ii)	-	-	-	-	-	HMDB0253296	neg
Isochlorogenic Acid A	5.858e-06	6.744e-05	2.2502	0.2092	down	B(i)	-	-	-	-	-	HMDB0029280	neg
1,4,10,13-Tetraoxa-7,16-diazacyclooctadecane	3.661e-07	1.314e-05	2.25	0.4198	down	B(ii)	-	-	-	-	-	HMDB0244223	neg
N-Myristoyl Lysine	3.288e-06	4.61e-05	2.2475	0.504	down	B(ii)	-	-	-	-	-	LMFA08020264;HMDB0242055	pos
CDP-DG(PGE2/i-19:0)	8.229e-06	8.526e-05	2.2398	2.747	up	B(ii)	-	-	-	-	-	HMDB0294011	pos
Dimethisterone	4.155e-07	1.413e-05	2.2374	0.5046	down	B(ii)	C07628	-	-	-	-	HMDB0251378	neg
Citreoviridin D	7.352e-06	7.927e-05	2.2359	3.7474	up	B(ii)	-	-	-	-	-	HMDB0030522	pos
1-Aminocyclohexanecarboxylic acid	1.431e-06	2.835e-05	2.2332	0.3567	down	B(ii)	-	-	-	-	-	HMDB0243822;HMDB0038249	neg
(15S)-Prostaglandin A2	0.0003953	0.001763	2.227	0.2466	down	B(ii)	C05953	Lipids	Eicosanoids	map00590;map01100;map04726	Arachidonic acid metabolism;Metabolic pathways;Serotonergic synapse	HMDB0002752;HMDB0242292	pos
Glycinoeclepin A	1.268e-06	2.642e-05	2.2229	2.1961	up	B(ii)	C08765	-	-	-	-	HMDB0037037	pos
Drostanolone	1.029e-05	0.0001006	2.2159	0.5276	down	B(ii)	C14605	-	-	-	-	HMDB0014996	pos
Dihydroceramide C2	3.387e-05	0.0002469	2.2024	4.8063	up	B(i)	-	-	-	-	-	-	pos
Asp Ser Val Ile Ser	0.000187	0.0009522	2.2003	3.6242	up	B(i)	-	-	-	-	-	-	pos
PE(5-iso PGF2VI/P-16:0)	7.352e-06	7.927e-05	2.1976	0.5761	down	B(ii)	-	-	-	-	-	HMDB0285215	neg
Annuolide G	8.229e-06	8.526e-05	2.1934	0.2477	down	B(ii)	-	-	-	-	-	HMDB0034605	pos
12S-HHT	0.0001042	0.000594	2.1857	0.5182	down	B(ii)	C20388	-	-	-	-	HMDB0012535	pos
Pterocaryoside B	1.434e-05	0.0001281	2.1851	0.3289	down	B(ii)	-	-	-	-	-	HMDB0256913	pos
(2S)-2-Amino-3-[4-[(2S)-2-amino-3-(1H-indol-3-yl)propanoyl]oxyphenyl]propanoic acid	4.632e-05	0.000312	2.163	0.1501	down	B(ii)	-	-	-	-	-	HMDB0258058	pos
4-O-Methyl-12-O-tetradecanoylphorbol 13-acetate	1.434e-05	0.0001281	2.1548	0.3829	down	B(ii)	-	-	-	-	-	HMDB0246554	pos
Enoxacin	7.765e-07	1.983e-05	2.1525	0.5402	down	B(ii)	C06979	-	-	-	-	HMDB0014610;MJDBOTE0001740	pos
DG(12:0/TXB2/0:0)	2.213e-05	0.000178	2.1514	0.4254	down	B(ii)	-	-	-	-	-	HMDB0294689	pos
Citronellyl beta-sophoroside	2.213e-05	0.000178	2.1509	0.3779	down	B(ii)	-	-	-	-	-	HMDB0032839	pos
Fructosyl-lysine	1.431e-06	2.835e-05	2.1464	0.6756	down	B(ii)	C16488	-	-	map02060	Phosphotransferase system (PTS)	HMDB0034879;HMDB0242138;HMDB0252495	neg
Pumiliotoxin A	3.223e-07	1.23e-05	2.1345	0.5782	down	B(ii)	C20033	-	-	-	-	HMDB0256924	pos
N-Nitrosotomatidine	9.932e-07	2.294e-05	2.1312	0.3418	down	B(ii)	-	-	-	-	-	HMDB0034102	pos
[1-(4-ethoxyphenyl)sulfonylpiperidin-3-yl]-morpholin-4-ylmethanone	8.535e-05	0.0005046	2.1213	0.3501	down	B(i)	-	-	-	-	-	-	pos
Lappaol B	0.0001399	0.0007535	2.1058	2.2609	up	B(ii)	C17685	-	-	-	-	HMDB0302315	pos
1,11-Undecanedicarboxylic acid	4.15e-06	5.33e-05	2.0972	0.4319	down	B(ii)	-	-	-	-	-	HMDB0002327	neg
Cavipetin D	1.691e-07	1.045e-05	2.0907	0.4813	down	B(ii)	-	-	-	-	-	HMDB0030365	pos
3a,21-Dihydroxy-5b-pregnane-11,20-dione	1.15e-05	0.000109	2.0906	0.5014	down	B(ii)	C05478	-	-	map00140	Steroid hormone biosynthesis	LMST02030199;HMDB0006755;PW_C002908	neg
Estradiol-17alpha 3-D-glucuronoside	5.858e-06	6.744e-05	2.0746	2.1401	up	B(ii)	C04300	-	-	-	-	LMST05010026;HMDB0010349	pos
Alpha-D-GalpNAc-(1->3)-[alpha-L-Fucp-(1->2)]-D-Galp	2.464e-05	0.0001938	2.0744	2.4244	up	B(ii)	-	-	-	-	-	HMDB0247725	pos
Cer(d18:1/18:1(12Z)-O(9S,10R))	2.494e-07	1.121e-05	2.0707	1.7471	up	B(ii)	-	-	-	-	-	HMDB0290021	neg
(3x,5x,10x)-9,10-Didehydroisohumbertiol O-[rhamnosyl-(1->4)-rhamnosyl-(1->2)-[rhamnosyl-(1->6)]-glucoside]	7.352e-06	7.927e-05	2.0706	0.5785	down	B(ii)	-	-	-	-	-	HMDB0040687	pos
Ginsenoside F1	0.0002057	0.00103	2.0705	0.3637	down	B(i)	C20780	-	-	map01110;map00999	Biosynthesis of secondary metabolites;Biosynthesis of various plant secondary metabolites	HMDB0039555;MJDBOTE0001283	neg
5-Dehydroavenasterol	9.932e-07	2.294e-05	2.0669	0.6287	down	B(ii)	C15783	-	-	map01100;map01110;map00100	Metabolic pathways;Biosynthesis of secondary metabolites;Steroid biosynthesis	HMDB0006852	pos
METHACHOLINE	6.565e-06	7.325e-05	2.0619	0.5786	down	B(i)	C07471	-	-	-	-	HMDB0015654	pos
Mitragynine	4.463e-08	9.152e-06	2.0587	0.5328	down	B(ii)	C09226	-	-	-	-	HMDB0041933	pos
1-[(2S,5S)-3,4-Dihydroxy-5-(hydroxymethyl)oxolan-2-yl]-1,3-diazinane-2,4-dione	5.112e-08	9.152e-06	2.0585	1.4669	up	B(ii)	-	-	-	-	-	HMDB0257954	pos
Withanone	1.987e-05	0.0001645	2.0468	0.319	down	B(i)	-	-	-	-	-	-	pos
Galactosylceramide (d18:1/18:1(9Z))	2.494e-07	1.121e-05	2.0411	2.1464	up	B(ii)	C02686	Lipids	Glycolipids	map00600;map01100	Sphingolipid metabolism;Metabolic pathways	HMDB0010714	neg
Candoxatrilat	2.464e-05	0.0001938	2.0346	0.3724	down	B(ii)	C11721	-	-	-	-	HMDB0249582	pos
DG(PGF1alpha/0:0/i-16:0)	1.82e-06	3.235e-05	2.0338	0.656	down	B(ii)	-	-	-	-	-	HMDB0299335	neg
Bevirimat	1.926e-07	1.058e-05	2.0324	0.5121	down	B(ii)	-	-	-	-	-	HMDB0249169	pos
9-Hydroxyasimicinone	3.695e-06	4.962e-05	2.0291	0.6491	down	B(ii)	-	-	-	-	-	HMDB0036547	pos
Dl-alpha-Tocopheryl acetate	6.977e-05	0.0004296	2.0287	0.6076	down	B(i)	-	-	-	-	-	HMDB0039463;HMDB0034227	pos
Cortisol	4.658e-06	5.811e-05	2.0226	0.5505	down	B(i)	C00735	Steroids;Hormones and transmitters	21-Carbon atoms;Steroid hormones	map01100;map05215;map07225;map05200;map04976;map04960;map04080;map04927;map04934;map00140	Metabolic pathways;Prostate cancer;Glucocorticoid and mineralocorticoid receptor agonists/antagonists;Pathways in cancer;Bile secretion;Aldosterone-regulated sodium reabsorption;Neuroactive ligand-receptor interaction;Cortisol synthesis and secretion;Cushing syndrome;Steroid hormone biosynthesis	PW_C000045;LMST02030001;HMDB0000063;MJDBOTE0000771	pos
Ganodermic acid TQ	5.852e-08	9.152e-06	2.0119	1.7961	up	B(ii)	-	-	-	-	-	HMDB0037893	pos
5a,6a-Epoxy-7E-megastigmene-3b,9e-diol 9-glucoside	7.352e-06	7.927e-05	2.0112	0.3399	down	B(ii)	-	-	-	-	-	HMDB0038306	neg
2-Arachidonyl Glycerol ether	7.352e-06	7.927e-05	1.9897	0.5197	down	B(ii)	-	-	-	-	-	HMDB0013657	pos
7-DEHYDROXYCHOL-8(14)-ENIC ACID	7.765e-07	1.983e-05	1.9896	0.6607	down	B(i)	-	-	-	-	-	-	neg
3-Hydroxytetradecanedioic acid	2.051e-06	3.459e-05	1.9875	0.6134	down	B(ii)	-	-	-	-	-	HMDB0000394	neg
Brassica napus non-fluorescent chlorophyll catabolite 3	6.303e-05	0.0003975	1.9813	2.0114	up	B(ii)	-	-	-	-	-	HMDB0040917	pos
9-F1-phytoprostane	6.303e-05	0.0003975	1.9784	0.6647	down	B(ii)	-	-	-	-	-	HMDB0304641	neg
Apimaysin	4.632e-05	0.000312	1.9661	1.9728	up	B(ii)	-	-	-	-	-	HMDB0037421;LMPK12110249	neg
PA(18:3(6Z,9Z,12Z)/18:1(12Z)-2OH(9,10))	3.387e-05	0.0002469	1.9646	0.4239	down	B(ii)	-	-	-	-	-	HMDB0264151	pos
Cubebin	1.285e-05	0.0001179	1.9628	0.4967	down	B(ii)	C10549	-	-	-	-	HMDB0030682	pos
19(S)-HETE	1.434e-05	0.0001281	1.9575	0.519	down	B(ii)	C14749	-	-	map00590;map01100	Arachidonic acid metabolism;Metabolic pathways	PW_C006775;HMDB0011136	pos
(S)-3-(4-Methoxyphenyl)-N-((S)-1-((R)-2-methyloxiran-2-yl)-1-oxo-3-phenylpropan-2-yl)-2-((S)-2-(2-morpholinoacetamido)propanamido)propanamide	1.029e-05	0.0001006	1.9563	1.8213	up	B(ii)	-	-	-	-	-	HMDB0260206	neg
9-Octadecenamide, N-(2-hydroxyethyl)-, (9Z)-	1.15e-05	0.000109	1.9548	0.5967	down	B(ii)	-	-	-	-	-	HMDB0247608	neg
Stearoylglycine	3.695e-06	4.962e-05	1.9516	0.5319	down	B(ii)	-	-	-	-	-	HMDB0013308	pos
11-Hydroxy-9-tridecenoic acid	1.82e-06	3.235e-05	1.94	0.5703	down	B(ii)	-	-	-	-	-	HMDB0035881;LMFA01050437	neg
Alpha-Tocopherol succinate	3.661e-07	1.314e-05	1.9399	1.6788	up	B(ii)	-	-	-	-	-	HMDB0039463;HMDB0033685;HMDB0034227	neg
N-Choloylglycine	5.225e-06	6.288e-05	1.9299	0.5464	down	B(ii)	C00025;C01921	Peptides;Hormones and transmitters;Steroids	Amino acids;Neurotransmitters;24-Carbon atoms	map00997;map02010;map01240;map04976;map01200;map00998;map00480;map00332;map04742;map00250;map05033;map04974;map04072;map04216;map00630;map00430;map04964;map00470;map00860;map04080;map05016;map05017;map05014;map04727;map01064;map04723;map05031;map04721;map01060;map01100;map00220;map04540;map01120;map01210;map00340;map00524;map01230;map00120;map04068;map05034;map04979;map01110;map00660;map05230;map…	Biosynthesis of various other secondary metabolites;ABC transporters;Biosynthesis of cofactors;Bile secretion;Carbon metabolism;Biosynthesis of various antibiotics;Glutathione metabolism;Carbapenem biosynthesis;Taste transduction;Alanine, aspartate and glutamate metabolism;Nicotine addiction;Protein digestion and absorption;Phospholipase D signaling pathway;Ferroptosis;Glyoxylate and dicarboxylat…	HMDB0000148;HMDB0000138;HMDB0255104	neg
(1S,2R,4R,8S)-p-Menthane-2,8,9-triol 2-glucoside	2.836e-07	1.151e-05	1.9208	0.7169	down	B(ii)	-	-	-	-	-	HMDB0039977	neg
Glucosaminylmuramyl-2-alanine-D-isoglutamine	0.001045	0.003878	1.92	2.1344	up	B(ii)	-	-	-	-	-	HMDB0259500	pos
6-oxocampestanol	3.661e-07	1.314e-05	1.9178	0.6773	down	B(ii)	C15789	-	-	map01100;map00905;map01110	Metabolic pathways;Brassinosteroid biosynthesis;Biosynthesis of secondary metabolites	HMDB0304234;LMST01030133	neg
PE(PGF2alpha/18:3(6Z,9Z,12Z))	0.000115	0.0006396	1.9161	0.5636	down	B(ii)	-	-	-	-	-	HMDB0261537	pos
Lys Leu Arg Asp	7.765e-07	1.983e-05	1.913	0.5447	down	B(i)	-	-	-	-	-	-	pos
(2R)-2-[[(1R,3S,4S)-3-[[4-(5-Benzyl-2-ethylpyrazol-3-yl)piperidin-1-yl]methyl]-4-(3-fluorophenyl)cyclopentyl]-methylamino]-3-methylbutanoic acid	0.0002262	0.001117	1.913	0.338	down	B(ii)	-	-	-	-	-	HMDB0254924	neg
Sinensiaxanthin	2.494e-07	1.121e-05	1.9046	0.6734	down	B(ii)	-	-	-	-	-	HMDB0302557	pos
Fluocortolone caproate	3.223e-07	1.23e-05	1.9044	0.6645	down	B(ii)	-	-	-	-	-	HMDB0252352	pos
Caspase-1 Inhibitor VI	3.894e-08	9.152e-06	1.9032	1.5951	up	B(ii)	-	-	-	-	-	HMDB0259977	pos
(1S,2R,4R,8S)-p-Menthane-2,8,9-triol 9-glucoside	1.82e-06	3.235e-05	1.8994	0.6665	down	B(ii)	-	-	-	-	-	HMDB0039978	pos
1-O-Hexadecyl-2-C-Methyl-3-Phosphatidylcholine	0.001239	0.004476	1.8916	5.6252	up	B(i)	-	-	-	-	-	-	pos
Ibrutinib metabolite M37	1.029e-05	0.0001006	1.8906	0.5868	down	B(ii)	-	-	-	-	-	HMDB0251306	pos
SM(d17:1/22:6(4Z,7Z,10Z,12E,16Z,19Z)-OH(14))	1.614e-06	3.033e-05	1.8884	1.7941	up	B(ii)	-	-	-	-	-	HMDB0290388	neg
PA(20:4(8Z,11Z,14Z,17Z)-2OH(5S,6R)/2:0)	3.761e-05	0.0002667	1.8842	0.4744	down	B(ii)	-	-	-	-	-	HMDB0266559	pos
3a,7b,12a-Trihydroxyoxocholanyl-Glycine	5.225e-06	6.288e-05	1.8841	0.5867	down	B(ii)	-	-	-	-	-	HMDB0000331;LMST05030007	neg
PKG Inhibitor	8.229e-06	8.526e-05	1.8816	0.5621	down	B(ii)	-	-	-	-	-	HMDB0256628	pos
Dextran	0.0006774	0.002718	1.8768	0.3993	down	B(ii)	C00372	-	-	map01100;map00500	Metabolic pathways;Starch and sucrose metabolism	HMDB0247628	neg
Pexiganan	2.051e-06	3.459e-05	1.8761	0.558	down	B(ii)	-	-	-	-	-	HMDB0256361	pos
PE(PGD1/24:1(15Z))	5.345e-07	1.611e-05	1.876	1.7408	up	B(ii)	-	-	-	-	-	HMDB0284641	neg
PI(PGF2alpha/18:0)	1.285e-05	0.0001179	1.8738	0.5808	down	B(ii)	-	-	-	-	-	HMDB0276371	neg
28-[Glucosyl-(1->6)-glucosyl]oleanolic acid 3-arabinoside	0.0006774	0.002718	1.8706	0.4769	down	B(ii)	-	-	-	-	-	HMDB0036362	pos
Bacampicillin	0.0002057	0.00103	1.8705	2.5618	up	B(ii)	C08122	-	-	-	-	HMDB0015540	pos
Lactose-lysine	0.0003607	0.001637	1.87	0.4578	down	B(ii)	-	-	-	-	-	HMDB0253951	neg
PC(P-18:1(9Z)/P-18:1(11Z))	4.632e-05	0.000312	1.8685	3.5758	up	B(ii)	-	-	-	-	-	HMDB0011333	neg
PS(15:0/14:1(9Z))	0.002587	0.008243	1.868	0.4585	down	B(ii)	C02737	Lipids	Phospholipids	map01100;map00564;map01110;map05146;map05322;map00260;map05140	Metabolic pathways;Glycerophospholipid metabolism;Biosynthesis of secondary metabolites;Amoebiasis;Systemic lupus erythematosus;Glycine, serine and threonine metabolism;Leishmaniasis	HMDB0112321;LMGP03010141;PW_C060719	pos
Methylprednisolone acetate	4.658e-06	5.811e-05	1.8638	0.2463	down	B(ii)	C08179;C07369	-	-	-	-	HMDB0254661;HMDB0014998	neg
Cianopramine	0.0001698	0.0008823	1.8628	0.3864	down	B(ii)	-	-	-	-	-	HMDB0250612;HMDB0250226	neg
CDP-DG(i-24:0/i-17:0)	6.86e-07	1.861e-05	1.8593	1.5209	up	B(ii)	C00269	-	-	map01100;map00564;map01110;map04070	Metabolic pathways;Glycerophospholipid metabolism;Biosynthesis of secondary metabolites;Phosphatidylinositol signaling system	PW_C076695;HMDB0116359	pos
Trachelogenin	7.765e-07	1.983e-05	1.8578	0.6008	down	B(ii)	C10891	-	-	-	-	HMDB0303743	neg
Beta-Hydroxy-gamma-trimethylaminobutyric acid	3.387e-05	0.0002469	1.8568	0.5758	down	B(ii)	-	-	-	-	-	HMDB0244982	pos
Neogitogenin	2.213e-05	0.000178	1.8542	0.6235	down	B(ii)	C17003	-	-	-	-	HMDB0301778	neg
4-oxo-Retinoic acid	8.784e-07	2.124e-05	1.8526	0.4859	down	B(ii)	C16678	-	-	map01100;map00830	Metabolic pathways;Retinol metabolism	HMDB0006285;PW_C002706	neg
Rotigaptide	1.6e-05	0.0001384	1.8498	1.8372	up	B(ii)	-	-	-	-	-	HMDB0257314	pos
Leu Pro Val Leu Glu	6.303e-05	0.0003975	1.8498	0.3996	down	B(i)	-	-	-	-	-	-	neg
Cer(d20:1/20:4(5Z,8Z,11Z,14Z)-OH(20))	1.029e-05	0.0001006	1.8485	2.7677	up	B(ii)	-	-	-	-	-	HMDB0290099	neg
Glycine, L-g-glutamyl-L-cysteinyl-, 3-methyl ester	0.00303	0.009387	1.8419	3.2524	up	B(ii)	-	-	-	-	-	HMDB0260312	neg
Tildipirosin	0.0002057	0.00103	1.8279	0.641	down	B(ii)	-	-	-	-	-	HMDB0259090	neg
1-[(5-Amino-5-carboxypentyl)amino]-1-deoxyfructose	5.858e-06	6.744e-05	1.8265	0.7752	down	B(ii)	-	-	-	-	-	HMDB0034879	pos
Cannabidiolic acid	7.765e-07	1.983e-05	1.8226	1.4502	up	B(ii)	C10784	-	-	map01100;map01110;map00999	Metabolic pathways;Biosynthesis of secondary metabolites;Biosynthesis of various plant secondary metabolites	LMPK13120003;HMDB0249587	pos
Deoxyspergualin	0.0003953	0.001763	1.82	2.424	up	B(ii)	-	-	-	-	-	HMDB0243514	pos
Arginyllysine	0.0005673	0.002366	1.8122	0.3439	down	B(ii)	-	-	-	-	-	HMDB0028714	neg
Omphalotin C	2.741e-05	0.0002107	1.8108	0.4367	down	B(ii)	-	-	-	-	-	HMDB0032100	pos
Davercin	1.6e-05	0.0001384	1.8107	1.7887	up	B(ii)	-	-	-	-	-	HMDB0242528	neg
N-Eicosapentaenoyl Alanine	0.0001698	0.0008823	1.8094	0.6712	down	B(ii)	-	-	-	-	-	HMDB0242064	neg
Carbocyclic thromboxane A2	0.0002998	0.001409	1.8039	4.1661	up	B(ii)	-	-	-	-	-	HMDB0249633	neg
N(epsilon)-(carboxyethyl)lysine	1.15e-05	0.000109	1.7974	0.6634	down	B(ii)	-	-	-	-	-	HMDB0255289	neg
10-Nitrolinoleic acid	0.000187	0.0009522	1.7901	0.4543	down	B(ii)	C13800	-	-	-	-	HMDB0005049;LMFA01120001	pos
Pseudomonine	1.434e-05	0.0001281	1.7882	0.5782	down	B(ii)	-	-	-	-	-	HMDB0041438	neg
Pentoxifylline	5.345e-07	1.611e-05	1.7859	0.6766	down	B(ii)	C07424	-	-	-	-	HMDB0014944;MJDBOTE0001686	neg
Fluocortin	2.6e-06	3.939e-05	1.78	0.6418	down	B(ii)	C21553	-	-	-	-	HMDB0252349	neg
MG(13:0/0:0/0:0)	3.761e-05	0.0002667	1.7791	0.6638	down	B(ii)	-	-	-	-	-	HMDB0072845	pos
[12]-Shogaol	2.6e-06	3.939e-05	1.7759	0.6295	down	B(ii)	-	-	-	-	-	HMDB0302124	neg
5,6-epoxy,18R-HEPE	6.303e-05	0.0003975	1.7747	0.4292	down	B(ii)	C18175	-	-	-	-	HMDB0062410	pos
4-Octenoylcarnitine	6.303e-05	0.0003975	1.7713	0.5068	down	B(ii)	-	-	-	-	-	HMDB0241701	pos
LysoPS(18:0/0:0)	2.213e-05	0.000178	1.7679	1.4306	up	B(ii)	-	-	-	-	-	HMDB0240606	pos
Ac-Thr-D-Trp(CHO)-Phe-NMeBzl	0.0001399	0.0007535	1.7666	0.5408	down	B(ii)	-	-	-	-	-	HMDB0257639	neg
Ginsenoside Rh7	3.761e-05	0.0002667	1.7649	0.5427	down	B(ii)	-	-	-	-	-	HMDB0039446	pos
SM(d18:0/6 keto-PGF1alpha)	5.345e-07	1.611e-05	1.7627	1.7071	up	B(ii)	-	-	-	-	-	HMDB0290466	pos
Cer(d18:2(4E,14Z)/LTE4)	0.001875	0.006271	1.7613	0.4435	down	B(ii)	-	-	-	-	-	HMDB0290062	pos
Homodolicholide	1.614e-06	3.033e-05	1.7594	0.7151	down	B(ii)	-	-	-	-	-	HMDB0033907	pos
Didanosine	2.6e-06	3.939e-05	1.7575	1.623	up	B(ii)	C06953	-	-	-	-	HMDB0015037;PW_C009350	pos
(4Z,7Z,10S,11E)-10-Hydroxy-12-[(1S,2R,3R)-3-hydroxy-5-oxo-2-[(2Z)-pent-2-en-1-yl]cyclopentyl]dodeca-4,7,11-trienoylcarnitine	0.0002262	0.001117	1.7558	1.8131	up	B(ii)	-	-	-	-	-	HMDB0241814	pos
N6-(delta2-isopentenyl)-adenosine 5'-monophosphate	5.691e-05	0.0003672	1.7389	0.3842	down	B(ii)	C04713	-	-	map01110;map00908	Biosynthesis of secondary metabolites;Zeatin biosynthesis	HMDB0304433	neg
Cembrene	5.691e-05	0.0003672	1.7357	0.6566	down	B(ii)	C11893	-	-	map01110;map00904	Biosynthesis of secondary metabolites;Diterpenoid biosynthesis	HMDB0036845;LMPR0104190002	pos
Geldanamycin	0.0001698	0.0008823	1.7352	2.2138	up	B(ii)	C11222	Antibiotics	Polyketides and nonribosomal peptides	-	-	HMDB0252665	pos
Physagulin G	2.741e-05	0.0002107	1.7326	1.6186	up	B(ii)	-	-	-	-	-	HMDB0039694	neg
(-)-jasmonoyl-L-isoleucine	8.784e-07	2.124e-05	1.7324	0.6132	down	B(ii)	C18699	-	-	map04075	Plant hormone signal transduction	HMDB0029391;HMDB0303944	pos
Fructose-lysine	0.0001042	0.000594	1.7299	0.6666	down	B(ii)	-	-	-	-	-	HMDB0252494	pos
Prostaglandin F-main urinary metabolite	3.048e-05	0.0002285	1.7294	0.6508	down	B(ii)	-	-	-	-	-	HMDB0256371;HMDB0258925	neg
Vitamin D2 3-glucuronide	7.656e-08	9.152e-06	1.7268	0.7594	down	B(ii)	-	-	-	-	-	LMST03010072;HMDB0010344	pos
3-Dehydroteasterone	1.783e-05	0.0001506	1.7255	0.7102	down	B(ii)	C15792	-	-	map01100;map00905;map01110	Metabolic pathways;Brassinosteroid biosynthesis;Biosynthesis of secondary metabolites	HMDB0041527;LMST01030131	neg
Swertiajaponin	3.695e-06	4.962e-05	1.7232	0.6557	down	B(ii)	C10187	-	-	-	-	LMPK12111030;HMDB0030569	neg
PA(16:0/22:4(7Z,10Z,13Z,16Z))	1.285e-05	0.0001179	1.7224	0.6459	down	B(ii)	C00416	Lipids	Phospholipids	map01100;map00564;map01110;map00561;map05212;map05200;map04975;map04024;map05231;map04072;map04912;map04070;map04666	Metabolic pathways;Glycerophospholipid metabolism;Biosynthesis of secondary metabolites;Glycerolipid metabolism;Pancreatic cancer;Pathways in cancer;Fat digestion and absorption;cAMP signaling pathway;Choline metabolism in cancer;Phospholipase D signaling pathway;GnRH signaling pathway;Phosphatidylinositol signaling system;Fc gamma R-mediated phagocytosis	LMGP10010970;PW_C062264;HMDB0114846	neg
PG(18:1(11Z)/18:2(9Z,12Z))	0.000187	0.0009522	1.7213	2.0542	up	B(ii)	C00344	Lipids	Phospholipids	map01100;map00564;map00552	Metabolic pathways;Glycerophospholipid metabolism;Teichoic acid biosynthesis	PW_C006628;HMDB0010620	neg
Myristoleic acid	0.0008802	0.003368	1.7206	0.4112	down	B(ii)	C08322	-	-	-	-	LMFA01030051;HMDB0002000	pos
Henatinib	0.0001399	0.0007535	1.7196	2.903	up	B(ii)	-	-	-	-	-	HMDB0253087	pos
Soyasaponin I	0.0002486	0.001211	1.7171	0.6596	down	B(i)	C08983	-	-	-	-	HMDB0034649	neg
Palmitoyl glucuronide	2.836e-07	1.151e-05	1.714	0.626	down	B(ii)	C03033	-	-	map01100;map00040;map04976;map00053;map01240	Metabolic pathways;Pentose and glucuronate interconversions;Bile secretion;Ascorbate and aldarate metabolism;Biosynthesis of cofactors	HMDB0010331	pos
PA(22:1(13Z)/20:4(8Z,11Z,14Z,17Z)-2OH(5S,6R))	2.31e-06	3.668e-05	1.7121	1.813	up	B(ii)	-	-	-	-	-	HMDB0265728	neg
5'-Carboxy-alpha-chromanol	0.0001542	0.0008158	1.7002	0.523	down	B(ii)	-	-	-	-	-	HMDB0012798	neg
Estrone glucuronide	3.048e-05	0.0002285	1.6996	1.6255	up	B(ii)	C11133	-	-	map00140	Steroid hormone biosynthesis	HMDB0004483;PW_C002143	pos
Indole-3-carboxilic acid-O-sulphate	0.02499	0.05323	1.6919	0.5426	down	B(ii)	-	-	-	-	-	HMDB0060002	neg
PA(8:0/22:6(5Z,8E,10Z,13Z,15E,19Z)-2OH(7S, 17S))	9.432e-05	0.000547	1.6893	0.2153	down	B(ii)	-	-	-	-	-	HMDB0266655	pos
Difluprednate	9.206e-06	9.274e-05	1.6883	1.8114	up	B(ii)	C12695	-	-	-	-	HMDB0015676	neg
4alpha-hydroxymethyl,4beta,14alpha-dimethyl-9beta,19-cyclo-5alpha-ergost-24(241)-en-3beta-ol	5.691e-05	0.0003672	1.6879	1.6528	up	B(ii)	-	-	-	-	-	HMDB0304199	pos
LysoPE(22:0/0:0)	6.977e-05	0.0004296	1.6855	2.0832	up	B(ii)	-	-	-	-	-	HMDB0011520	pos
Cyclo((2R)-2-aminobutanoyl-N2-methyl-L-arginylglycyl-L-alpha-aspartyl-3-(aminomethyl)benzoyl)	8.229e-06	8.526e-05	1.6842	1.4218	up	B(ii)	-	-	-	-	-	HMDB0259541	neg
VERNOLATE	2.31e-06	3.668e-05	1.6826	1.3786	up	B(ii)	C19097;C14826	-	-	map01100;map00591	Metabolic pathways;Linoleic acid metabolism	HMDB0247613;HMDB0004702;HMDB0259792	pos
Gamabufotalin	1.6e-05	0.0001384	1.6806	0.7494	down	B(ii)	C16962	Steroids	24-Carbon atoms	-	-	HMDB0252604;LMST01130026	pos
Austin	0.000115	0.0006396	1.6781	0.5923	down	B(ii)	-	-	-	-	-	HMDB0034463	neg
Clarithromycin	1.268e-06	2.642e-05	1.6776	1.4499	up	B(ii)	C06912	-	-	-	-	LMPK04000014;HMDB0015342;PW_C009624;MJDBOTE0001505	pos
PE(20:4(5Z,8Z,11Z,14Z)-OH(16R)/20:5(5Z,8Z,11Z,14Z,17Z))	6.977e-05	0.0004296	1.677	0.4436	down	B(ii)	-	-	-	-	-	HMDB0262561	pos
PE-NMe(22:6(4Z,7Z,10Z,13Z,16Z,19Z)/22:1(13Z))	1.614e-06	3.033e-05	1.676	1.5947	up	B(ii)	C01241	-	-	map01100;map00564;map01110	Metabolic pathways;Glycerophospholipid metabolism;Biosynthesis of secondary metabolites	HMDB0113693;PW_C059829	neg
Lactosyceramide (d18:1/18:1(9Z))	3.288e-06	4.61e-05	1.6752	2.0743	up	B(ii)	C01290	Lipids	Glycolipids	map00600;map00601;map00603;map00604;map01100	Sphingolipid metabolism;Glycosphingolipid biosynthesis - lacto and neolacto series;Glycosphingolipid biosynthesis - globo and isoglobo series;Glycosphingolipid biosynthesis - ganglio series;Metabolic pathways	HMDB0011592	neg
Ribostamycin	3.387e-05	0.0002469	1.6749	0.4604	down	B(ii)	C01759	-	-	map01110;map00524	Biosynthesis of secondary metabolites;Neomycin, kanamycin and gentamicin biosynthesis	HMDB0257216	pos
Dronabinol	5.112e-08	9.152e-06	1.6737	1.3489	up	B(i)	C06972	-	-	map01100;map01110;map00999	Metabolic pathways;Biosynthesis of secondary metabolites;Biosynthesis of various plant secondary metabolites	HMDB0014613	pos
PC(18:0/0:0)	8.229e-06	8.526e-05	1.6712	1.238	up	B(i)	C04230	Lipids	Phospholipids	map00564;map05231	Glycerophospholipid metabolism;Choline metabolism in cancer	HMDB0010384;LMGP01050026	pos
LysoPC(18:3(9Z,12Z,15Z)/0:0)	0.0001542	0.0008158	1.6642	0.428	down	B(ii)	-	-	-	-	-	HMDB0010388	neg
PC(LTE4/18:1(11Z))	4.175e-05	0.00029	1.659	1.421	up	B(ii)	-	-	-	-	-	HMDB0286346	neg
Rifapentina	0.0005187	0.002199	1.6589	0.4304	down	B(ii)	-	-	-	-	-	HMDB0257227	pos
Carbenoxolone	2.464e-05	0.0001938	1.6583	0.4078	down	B(ii)	-	-	-	-	-	HMDB0242751	neg
(9E,11E,15Z)-9-Hydroxyoctadeca-9,11,15-trienoylcarnitine	2.213e-05	0.000178	1.6574	1.6222	up	B(ii)	-	-	-	-	-	HMDB0241553	pos
24,24-Difluoro-1alpha,25-dihydroxyvitamin D3	5.858e-06	6.744e-05	1.6565	0.7518	down	B(ii)	-	-	-	-	-	HMDB0242645;LMST03020145	neg
N-Palmitoyl Cysteine	5.691e-05	0.0003672	1.6552	0.5908	down	B(ii)	-	-	-	-	-	HMDB0241923	pos
27-Norcholestanehexol	0.0001399	0.0007535	1.6544	0.3374	down	B(ii)	-	-	-	-	-	HMDB0002157;LMST04020029	neg
16-alpha-Hydroxyandrosterone	3.761e-05	0.0002667	1.6534	0.4971	down	B(ii)	C14519	-	-	map00624;map01120	Polycyclic aromatic hydrocarbon degradation;Microbial metabolism in diverse environments	HMDB0013156	pos
Phaseolic acid	5.136e-05	0.0003382	1.647	0.7029	down	B(ii)	C10483	-	-	-	-	HMDB0031897;LMFA01060200	neg
PS(22:0/TXB2)	2.6e-06	3.939e-05	1.6395	1.3727	up	B(ii)	-	-	-	-	-	HMDB0282914	pos
N-Gluconyl ethanolamine	5.691e-05	0.0003672	1.6362	1.9511	up	B(ii)	-	-	-	-	-	HMDB0032293	neg
1b,3a,7b-Trihydroxy-5b-cholanoic acid	5.691e-05	0.0003672	1.6322	0.5441	down	B(ii)	-	-	-	-	-	HMDB0013158	pos
3-Hydroxydodecanedioic acid	4.658e-06	5.811e-05	1.6318	0.7399	down	B(ii)	-	-	-	-	-	HMDB0000413	neg
Demissidine	0.0003953	0.001763	1.6295	0.2693	down	B(ii)	C17735	-	-	map00905	Brassinosteroid biosynthesis	HMDB0032023;LMST01150001;HMDB0303382	pos
Cinncassiol D3	4.658e-06	5.811e-05	1.6264	0.727	down	B(ii)	C17655	-	-	-	-	HMDB0036854	pos
PE-NMe(20:5(5Z,8Z,11Z,14Z,17Z)/22:2(13Z,16Z))	0.000187	0.0009522	1.6234	1.9934	up	B(ii)	C01241	-	-	map01100;map00564;map01110	Metabolic pathways;Glycerophospholipid metabolism;Biosynthesis of secondary metabolites	PW_C059627;HMDB0113501	neg
Sapienic acid	1.15e-05	0.000109	1.6213	0.7336	down	B(ii)	C21942	-	-	-	-	HMDB0257483;LMFA01030267	pos
Ganoderic acid alpha	2.213e-05	0.000178	1.6194	0.5533	down	B(ii)	-	-	-	-	-	HMDB0033024	neg
2-Methoxyestrone 3-glucuronide	0.0001542	0.0008158	1.6188	1.5494	up	B(ii)	C11132	-	-	map00140	Steroid hormone biosynthesis	HMDB0004482;PW_C002142;LMST05010010	neg
Ganoderic acid K	1.614e-06	3.033e-05	1.6148	0.7442	down	B(ii)	-	-	-	-	-	HMDB0035986	neg
2-Hydroxytrtradeca-4,6-dienoylcarnitine	0.004801	0.01365	1.6104	0.7298	down	B(ii)	-	-	-	-	-	HMDB0241390	neg
Withaperuvin E	1.987e-05	0.0001645	1.6074	1.4197	up	B(ii)	-	-	-	-	-	HMDB0030127	neg
Trigofoenoside F	3.048e-05	0.0002285	1.6017	0.5158	down	B(ii)	-	-	-	-	-	HMDB0038615	pos
7alpha-Hydroxycholesterol	7.352e-06	7.927e-05	1.5961	0.6292	down	B(ii)	C03594	-	-	map01100;map00120	Metabolic pathways;Primary bile acid biosynthesis	HMDB0001496	neg
Ubenimex	6.977e-05	0.0004296	1.5911	0.3096	down	B(i)	C00732	-	-	-	-	-	pos
4,5-Dihydrovomifoliol	9.932e-07	2.294e-05	1.5868	0.681	down	B(ii)	-	-	-	-	-	HMDB0040615	neg
7-Sulfocholic acid	3.387e-05	0.0002469	1.5857	1.3194	up	B(ii)	-	-	-	-	-	LMST05020039;HMDB0002421	pos
Theasapogenol A	0.0002998	0.001409	1.585	0.5809	down	B(ii)	-	-	-	-	-	HMDB0034519	pos
Androstane-3,17-diol dipropionate	0.0002998	0.001409	1.5841	0.5211	down	B(ii)	C14624	-	-	-	-	HMDB0249623	pos
9(S)-HOTrE	0.0003607	0.001637	1.582	0.5283	down	B(ii)	C16326	-	-	map00592	alpha-Linolenic acid metabolism	HMDB0247705	pos
Silux	0.000433	0.001903	1.5773	2.7144	up	B(ii)	C14511	-	-	-	-	HMDB0249239	pos
Ginsenoside I	0.001591	0.005481	1.5723	0.6863	down	B(ii)	C10822	-	-	map01066	Biosynthesis of alkaloids derived from terpenoid and polyketide	HMDB0035285	pos
(9R,10S,12Z)-9,10-Dihydroxy-8-oxo-12-octadecenoic acid	0.0002057	0.00103	1.5721	0.6918	down	B(ii)	-	-	-	-	-	HMDB0040611	pos
N-Linoleoyl Serine	0.0001698	0.0008823	1.5651	0.7275	down	B(ii)	-	-	-	-	-	HMDB0241984	neg
Linoleoyl Ethanolamide	1.6e-05	0.0001384	1.5594	0.8352	down	B(i)	C13828	-	-	-	-	HMDB0012252;HMDB0013624	pos
PS(22:0/PGJ2)	1.029e-05	0.0001006	1.5526	1.5646	up	B(ii)	-	-	-	-	-	HMDB0282908	neg
Betamethasone 17 Valerate	0.001239	0.004476	1.5511	0.4837	down	B(ii)	-	-	-	-	-	HMDB0249157	neg
Arenobufagin	0.0002731	0.001307	1.5506	0.3571	down	B(ii)	C20035	-	-	-	-	HMDB0248571	pos
Cabastine	0.0001269	0.0006947	1.5498	2.0152	up	B(ii)	-	-	-	-	-	HMDB0249522	pos
N-Stearoyl Arginine	1.434e-05	0.0001281	1.5489	0.7526	down	B(ii)	-	-	-	-	-	LMFA08020136;HMDB0241937	neg
MG(0:0/TXB2/0:0)	0.0002262	0.001117	1.5396	0.3815	down	B(ii)	-	-	-	-	-	HMDB0260534	neg
Leukotriene B4 ethanolamide	2.494e-07	1.121e-05	1.5374	1.3	up	B(ii)	-	-	-	-	-	HMDB0002304	neg
Triglyceride palmitate	0.0006201	0.002539	1.5365	1.5146	up	B(ii)	-	-	-	-	-	HMDB0259215	neg
15(S)-HETE-biotin	5.345e-07	1.611e-05	1.5358	0.7664	down	B(i)	-	-	-	-	-	-	neg
Blumenol C glucoside	0.0007396	0.002933	1.5349	0.5416	down	B(ii)	-	-	-	-	-	HMDB0040668	pos
Goyaglycoside a	0.0008802	0.003368	1.5337	2.2096	up	B(ii)	-	-	-	-	-	HMDB0038348	neg
Sampatrilat	9.206e-06	9.274e-05	1.5312	1.6399	up	B(ii)	-	-	-	-	-	HMDB0257476	pos
PS(22:6(5Z,8E,10Z,13Z,15E,19Z)-2OH(7S, 17S)/24:0)	7.352e-06	7.927e-05	1.5303	1.6539	up	B(ii)	-	-	-	-	-	HMDB0283672	neg
Leukotriene E4	0.002034	0.006721	1.5277	0.4483	down	B(ii)	C05952	Lipids	Eicosanoids	map00590;map01100;map04080;map04664	Arachidonic acid metabolism;Metabolic pathways;Neuroactive ligand-receptor interaction;Fc epsilon RI signaling pathway	HMDB0247369;HMDB0002200;LMFA03020075;LMFA03020002;PW_C001485	neg
Penitrem A	8.229e-06	8.526e-05	1.5269	1.3466	up	B(ii)	C20070	-	-	-	-	HMDB0242736	neg
N-(5-Amino-2-hydroxybenzoyl)glycine	0.001728	0.005854	1.5228	0.68	down	B(ii)	-	-	-	-	-	HMDB0061683	neg
Dimethylsphingosine	0.0002731	0.001307	1.5219	0.7389	down	B(ii)	-	-	-	-	-	HMDB0251406	pos
PE(18:1(11Z)/22:6(4Z,8Z,10Z,13Z,16Z,19Z)-OH(7))	0.004452	0.01284	1.5202	0.6217	down	B(ii)	-	-	-	-	-	HMDB0261272	pos
Tovophyllin A	1.029e-05	0.0001006	1.5186	0.779	down	B(ii)	-	-	-	-	-	HMDB0304613	pos
19alpha-19-Hydroxy-3,11-dioxo-12-ursen-28-oic acid	3.223e-07	1.23e-05	1.5182	0.803	down	B(ii)	-	-	-	-	-	HMDB0038683	pos
2,2-Difluoro-n-(2-hydroxyethyl)-3-(2-nitro-1h-imidazol-1-yl)propanamide	0.0001042	0.000594	1.5163	1.5502	up	B(ii)	-	-	-	-	-	HMDB0253829	pos
Clindamycin	0.000187	0.0009522	1.5108	1.6551	up	B(i)	C06914	-	-	-	-	PW_C009603;HMDB0015321;MJDBOTE0001514	pos
PE(22:5(7Z,10Z,13Z,16Z,19Z)/20:1(11Z))	5.691e-05	0.0003672	1.5063	1.4096	up	B(ii)	C00350	Lipids	Phospholipids	map01100;map00564;map01110;map00563;map04136;map05167;map04138;map05130;map04723;map04140	Metabolic pathways;Glycerophospholipid metabolism;Biosynthesis of secondary metabolites;Glycosylphosphatidylinositol (GPI)-anchor biosynthesis;Autophagy - other;Kaposi sarcoma-associated herpesvirus infection;Autophagy - yeast;Pathogenic Escherichia coli infection;Retrograde endocannabinoid signaling;Autophagy - animal	PW_C005707;HMDB0009659	pos
2-Amino-9-[4-hydroxy-2-(hydroxymethyl)butyl]-3H-purin-6-one	7.352e-06	7.927e-05	1.5049	1.2913	up	B(ii)	-	-	-	-	-	HMDB0244320	pos
9,13-Dihydroxy-4-megastigmen-3-one 9-glucoside	2.836e-07	1.151e-05	1.5021	0.8416	down	B(ii)	-	-	-	-	-	HMDB0036318	neg
Cymegesolate	9.432e-05	0.000547	1.5017	1.366	up	B(ii)	-	-	-	-	-	HMDB0250691	pos
Nitrolinoleic acid	0.0002486	0.001211	1.4974	1.58	up	B(ii)	C13800	-	-	-	-	HMDB0005049;HMDB0255653	neg
Alfentanil	0.001138	0.00417	1.4938	0.6899	down	B(i)	C08005	-	-	-	-	HMDB0014940;PW_C009266	pos
Desogestrel	0.0001269	0.0006947	1.4894	0.6611	down	B(ii)	C07629	-	-	-	-	HMDB0014449;LMST02030104	pos
(3beta,22R,23R,24S)-3,22,23-Trihydroxystigmastan-6-one	6.86e-07	1.861e-05	1.4886	0.8369	down	B(ii)	-	-	-	-	-	HMDB0039713	pos
PG(a-13:0/i-13:0)	0.0003953	0.001763	1.4815	0.674	down	B(ii)	C00344	Lipids	Phospholipids	map01100;map00564;map00552	Metabolic pathways;Glycerophospholipid metabolism;Teichoic acid biosynthesis	HMDB0116643;PW_C076261	neg
Pimozide	3.661e-07	1.314e-05	1.478	0.7799	down	B(ii)	C07566	-	-	-	-	HMDB0015232	pos
(3beta,17alpha,23R)-17,23-Epoxy-3,29-dihydroxy-27-norlanost-8-ene-15,24-dione	0.0006201	0.002539	1.4753	1.6821	up	B(ii)	-	-	-	-	-	HMDB0035112	pos
Docebenone	0.000807	0.003145	1.4749	0.4288	down	B(ii)	C01349	-	-	-	-	HMDB0247732;LMFA05000652	pos
3,5-Dihydroxyergosta-7,22-dien-6-one	0.0001042	0.000594	1.4728	0.6141	down	B(ii)	-	-	-	-	-	HMDB0031953	pos
PG(18:2(9Z,12Z)/18:2(9Z,12Z))	0.001875	0.006271	1.4724	1.925	up	B(ii)	C00344	Lipids	Phospholipids	map01100;map00564;map00552	Metabolic pathways;Glycerophospholipid metabolism;Teichoic acid biosynthesis	HMDB0010650;LMGP04010956;PW_C006658	neg
Ile-Ile-Ala-Glu-Lys	2.924e-06	4.253e-05	1.4723	0.7654	down	B(ii)	-	-	-	-	-	HMDB0253397	neg
Cer(d20:1/20:3(6,8,11)-OH(5))	5.691e-05	0.0003672	1.4664	0.7994	down	B(ii)	-	-	-	-	-	HMDB0290146	neg
PI(TXB2/22:4(10Z,13Z,16Z,19Z))	1.614e-06	3.033e-05	1.4643	0.736	down	B(ii)	-	-	-	-	-	HMDB0277937	pos
Muscimol	0.003276	0.01002	1.4595	1.6141	up	B(ii)	C08311	-	-	-	-	HMDB0254955	pos
Hexyl-agarose	0.0001269	0.0006947	1.457	1.4589	up	B(ii)	-	-	-	-	-	HMDB0253166	neg
Tris(2-butoxyethyl) phosphate	8.535e-05	0.0005046	1.4567	1.4579	up	B(ii)	C14446	-	-	-	-	HMDB0259275	pos
N-Palmitoyl Proline	0.009237	0.02342	1.4556	2.2348	up	B(ii)	-	-	-	-	-	LMFA08020117;HMDB0241931	pos
3-beta-Hydroxy-4-beta-methyl-5-alpha-cholest-7-ene-4-alpha-carboxylate	1.122e-06	2.462e-05	1.4555	0.814	down	B(ii)	C04840	-	-	-	-	HMDB0011662	pos
[(3R,4S)-1,1-Difluoro-3-(hexadecanoylamino)-4-hydroxy-4-phenylbutyl]phosphonic acid	6.565e-06	7.325e-05	1.4552	0.8068	down	B(ii)	-	-	-	-	-	HMDB0258345	neg
Gemfibrozil	2.051e-06	3.459e-05	1.4548	0.7133	down	B(ii)	C07020	-	-	map05207	Chemical carcinogenesis - receptor activation	HMDB0015371;MJDBOTE0001413	neg
Benzenebutanoic acid, 4-((3-(4-acetyl-3-hydroxy-2-propylphenoxy)propyl)thio)-gamma-hydroxy-beta-methyl-, (R*,S*)-	8.784e-07	2.124e-05	1.4539	1.344	up	B(ii)	-	-	-	-	-	HMDB0253842	neg
24-Epibrassinolide	3.396e-08	9.152e-06	1.452	0.845	down	B(ii)	C11049	-	-	-	-	HMDB0041130;HMDB0034081	neg
Hovenine A	5.345e-07	1.611e-05	1.45	0.8067	down	B(ii)	-	-	-	-	-	HMDB0030200	pos
DG(PGJ2/0:0/10:0)	0.0001542	0.0008158	1.45	0.6821	down	B(ii)	-	-	-	-	-	HMDB0294472	pos
Porrigenin A	1.141e-07	9.772e-06	1.4494	0.8472	down	B(ii)	-	-	-	-	-	HMDB0032783;LMST01080001	neg
Gabazine	0.005174	0.01452	1.4485	1.9813	up	B(ii)	C13796	-	-	-	-	HMDB0252568	pos
6'-HMG SDG	0.0003953	0.001763	1.4473	1.5612	up	B(ii)	-	-	-	-	-	HMDB0040282	pos
Nomegestrol	0.0008802	0.003368	1.4443	0.4345	down	B(ii)	-	-	-	-	-	HMDB0255700	neg
3-Oxo-2-(2-entenyl)cyclopentaneoctanoic acid	0.006943	0.01853	1.4382	0.679	down	B(ii)	C04780	-	-	map01100;map00592;map01110;map01070	Metabolic pathways;alpha-Linolenic acid metabolism;Biosynthesis of secondary metabolites;Biosynthesis of plant hormones	HMDB0301805	pos
Deoxythioguanosine	0.001728	0.005854	1.438	0.4868	down	B(ii)	-	-	-	-	-	HMDB0251016	neg
8-Hydroxyclomipramine	4.175e-05	0.00029	1.437	0.6743	down	B(ii)	-	-	-	-	-	HMDB0060802	pos
Homocapsaicin	3.387e-05	0.0002469	1.4355	0.788	down	B(ii)	C20215	-	-	-	-	HMDB0036329	pos
Arginylvaline	0.0003289	0.001523	1.4354	2.2914	up	B(ii)	-	-	-	-	-	HMDB0028722	pos
N-[(4-Amino-2-methylpyrimidin-5-yl)methyl]-N-[5-hydroxy-3-(prop-2-enyldisulfanyl)pent-2-en-2-yl]formamide	0.000115	0.0006396	1.4344	1.4715	up	B(ii)	-	-	-	-	-	HMDB0258148	pos
PI(PGF1alpha/18:2(9Z,12Z))	0.001138	0.00417	1.4331	1.4288	up	B(ii)	-	-	-	-	-	HMDB0276748	neg
PS(18:0/20:1(11Z))	0.00303	0.009387	1.4326	1.5477	up	B(ii)	C02737	Lipids	Phospholipids	map01100;map00564;map01110;map05146;map05322;map00260;map05140	Metabolic pathways;Glycerophospholipid metabolism;Biosynthesis of secondary metabolites;Amoebiasis;Systemic lupus erythematosus;Glycine, serine and threonine metabolism;Leishmaniasis	LMGP03010961;HMDB0112375;PW_C060775	pos
Momordin B	3.387e-05	0.0002469	1.4324	0.7468	down	B(ii)	C08964	-	-	-	-	HMDB0302778	neg
16-(Acetyloxy)-3,14-dihydroxycard-20(22)-enolide	0.0003289	0.001523	1.4234	0.7552	down	B(ii)	-	-	-	-	-	HMDB0255934	pos
Gly-pro-arg-pro	5.691e-05	0.0003672	1.423	0.5235	down	B(ii)	-	-	-	-	-	HMDB0252829	neg
2-Chloro-N6-cyclopentyladenosine	0.007462	0.01957	1.4222	1.8747	up	B(ii)	-	-	-	-	-	HMDB0245059	neg
Lincomycin	0.0006201	0.002539	1.4214	1.3703	up	B(ii)	C06812	-	-	-	-	HMDB0251851;PW_C009827;HMDB0015564	pos
Capric acid	0.0003953	0.001763	1.4207	0.7365	down	B(ii)	C01571	Lipids	Fatty acids	map01100;map00061	Metabolic pathways;Fatty acid biosynthesis	LMFA01010010;HMDB0000511;PW_C000391	neg
Beta-Alanyl-L-arginine	1.614e-06	3.033e-05	1.4202	0.8049	down	B(ii)	C05340	-	-	map01100;map00410	Metabolic pathways;beta-Alanine metabolism	HMDB0060441	pos
Citrusinine I	9.993e-08	9.454e-06	1.4187	1.2186	up	B(ii)	-	-	-	-	-	HMDB0030374	pos
Disperse Yellow 7	0.0009594	0.003614	1.4173	0.5716	down	B(ii)	-	-	-	-	-	HMDB0251482	pos
Ala-Ala-Ala	0.001464	0.005128	1.417	1.3569	up	B(ii)	-	-	-	-	-	HMDB0248092	pos
PE(P-20:0/0:0)	6.303e-05	0.0003975	1.4145	1.5269	up	B(i)	-	-	-	-	-	LMGP02070004	pos
Goshonoside F4	0.009237	0.02342	1.4129	0.6384	down	B(ii)	-	-	-	-	-	HMDB0038377	pos
Mutilin	0.0001399	0.0007535	1.4127	0.7333	down	B(ii)	-	-	-	-	-	HMDB0254962	neg
Steviobioside	0.01702	0.03862	1.4111	1.8859	up	B(i)	-	-	-	-	-	HMDB0036707	neg
Lignan	7.765e-07	1.983e-05	1.4093	0.7878	down	B(ii)	C10871	-	-	-	-	HMDB0031452;HMDB0254088	neg
Mifepristone	7.719e-05	0.0004658	1.404	0.6111	down	B(ii)	C07652	-	-	-	-	HMDB0014972;MJDBOTE0001512	pos
L-rhamnofuranose	0.004452	0.01284	1.3983	1.2815	up	B(ii)	C02431	-	-	map01100;map00051;map01120	Metabolic pathways;Fructose and mannose metabolism;Microbial metabolism in diverse environments	HMDB0304405	neg
Deoxycholylalanine	1.6e-05	0.0001384	1.3976	0.6436	down	B(ii)	-	-	-	-	-	HMDB0242412	neg
Helenalin	1.122e-06	2.462e-05	1.3962	0.8145	down	B(ii)	C09473	-	-	-	-	HMDB0253066	neg
11'-Carboxy-gamma-chromanol	0.0004741	0.002047	1.3941	0.7686	down	B(ii)	-	-	-	-	-	HMDB0012517	neg
Phenethylamine glucuronide	2.836e-07	1.151e-05	1.3931	1.2312	up	B(ii)	C03033	-	-	map01100;map00040;map04976;map00053;map01240	Metabolic pathways;Pentose and glucuronate interconversions;Bile secretion;Ascorbate and aldarate metabolism;Biosynthesis of cofactors	HMDB0010323	pos
13'-Carboxy-alpha-tocopherol	1.783e-05	0.0001506	1.3886	0.7859	down	B(ii)	-	-	-	-	-	LMPR02020074;HMDB0012555	neg
Uracil	0.0006774	0.002718	1.3866	0.7232	down	B(i)	C00106	Nucleic acids	Bases	map00240;map01100;map01232;map00770;map00410	Pyrimidine metabolism;Metabolic pathways;Nucleotide metabolism;Pantothenate and CoA biosynthesis;beta-Alanine metabolism	PW_C000204;HMDB0000300;MJDBOTE0000838	neg
Cocaine-alcohol	0.000433	0.001903	1.3838	0.5601	down	B(ii)	-	-	-	-	-	HMDB0250390	pos
1-a,24R,25-Trihydroxyvitamin D2	1.285e-05	0.0001179	1.3802	0.688	down	B(ii)	-	-	-	-	-	HMDB0006227	neg
Ganosporeric acid A	0.0002998	0.001409	1.3793	0.7295	down	B(ii)	C16526	Lipids	Fatty acids	map01040	Biosynthesis of unsaturated fatty acids	LMST01010393;HMDB0033022	neg
11a-ACETOXYPROGESTERONE	0.0002057	0.00103	1.378	0.6628	down	B(i)	-	-	-	-	-	-	neg
N-Lauroyl Lysine	0.0003289	0.001523	1.378	0.6991	down	B(ii)	-	-	-	-	-	HMDB0242036;LMFA08020262	pos
Prostaglandin D2-1-glyceryl ester	0.0003289	0.001523	1.377	0.7873	down	B(ii)	-	-	-	-	-	HMDB0013653	pos
1-Acetylproline	2.6e-06	3.939e-05	1.375	0.7722	down	B(ii)	-	-	-	-	-	HMDB0242126	neg
2-[(3,17-Dihydroxy-13-methyl-8,9,11,12,14,15,16,17-octahydro-7H-cyclopenta[a]phenanthren-6-ylidene)amino]oxyacetic acid	7.352e-06	7.927e-05	1.3749	0.7881	down	B(ii)	-	-	-	-	-	HMDB0246188	neg
PE(18:3(9Z,12Z,15Z)/20:0)	5.136e-05	0.0003382	1.3721	1.6377	up	B(ii)	C00350	Lipids	Phospholipids	map01100;map00564;map01110;map00563;map04136;map05167;map04138;map05130;map04723;map04140	Metabolic pathways;Glycerophospholipid metabolism;Biosynthesis of secondary metabolites;Glycosylphosphatidylinositol (GPI)-anchor biosynthesis;Autophagy - other;Kaposi sarcoma-associated herpesvirus infection;Autophagy - yeast;Pathogenic Escherichia coli infection;Retrograde endocannabinoid signaling;Autophagy - animal	LMGP02010726;PW_C005211;HMDB0009163	neg
Ile Ala Trp	1.285e-05	0.0001179	1.3718	0.8024	down	B(i)	-	-	-	-	-	-	pos
PE(14:0/0:0)	1.6e-05	0.0001384	1.3715	1.3033	up	B(i)	-	-	-	-	-	LMGP02050003	pos
Lacto-N-biose I	0.0002486	0.001211	1.3705	1.674	up	B(ii)	C06372	Carbohydrates	Oligosaccharides	-	-	HMDB0252594;HMDB0006575	pos
Monopalmitin	0.0001269	0.0006947	1.3703	1.3896	up	B(i)	-	-	-	-	-	HMDB0245964;HMDB0011564	pos
PGP(PGJ2/20:2(11Z,14Z))	6.977e-05	0.0004296	1.3686	1.3503	up	B(ii)	-	-	-	-	-	HMDB0273364	neg
Enisoprost	5.691e-05	0.0003672	1.3665	0.6632	down	B(ii)	-	-	-	-	-	HMDB0251811	neg
(23S,24S)-17,23-Epoxy-24,29-dihydroxy-27-norlanost-8-ene-3,15-dione	4.714e-07	1.522e-05	1.3635	0.8082	down	B(ii)	-	-	-	-	-	HMDB0035843	pos
Hydrocinnamate-(orn-Pro-dcha-Trp-Arg)	6.977e-05	0.0004296	1.3597	0.6699	down	B(ii)	-	-	-	-	-	HMDB0256653	pos
PE(22:6(5Z,7Z,10Z,13Z,16Z,19Z)-OH(4)/22:1(13Z))	0.0004741	0.002047	1.3581	1.7082	up	B(ii)	-	-	-	-	-	HMDB0283895	pos
Butorphanol	0.0008802	0.003368	1.3578	0.3645	down	B(ii)	C06863	-	-	-	-	HMDB0014749	pos
(5alpha,6beta,14alpha,20R,22R)-5,6,14,20,27-Pentahydroxy-1-oxowith-24-enolide	3.387e-05	0.0002469	1.3562	1.4401	up	B(ii)	-	-	-	-	-	HMDB0033198	neg
Citreoviridin	1.122e-06	2.462e-05	1.3551	0.8039	down	B(ii)	C16766	-	-	-	-	HMDB0250305	pos
Cetraxate	0.0005673	0.002366	1.3548	0.6511	down	B(ii)	C01564	-	-	-	-	HMDB0249836	pos
Edulitine	0.001347	0.004791	1.3543	0.6564	down	B(ii)	-	-	-	-	-	HMDB0030179	neg
Cer(d18:0/18:1(12Z)-2OH(9,10))	0.0006201	0.002539	1.3514	1.5887	up	B(ii)	-	-	-	-	-	HMDB0289968	neg
Pyridinoline	4.463e-08	9.152e-06	1.3498	0.843	down	B(ii)	-	-	-	-	-	HMDB0000851	neg
PE(16:0/20:2(11Z,14Z))	1.6e-05	0.0001384	1.3483	1.298	up	B(ii)	C00350	Lipids	Phospholipids	map01100;map00564;map01110;map00563;map04136;map05167;map04138;map05130;map04723;map04140	Metabolic pathways;Glycerophospholipid metabolism;Biosynthesis of secondary metabolites;Glycosylphosphatidylinositol (GPI)-anchor biosynthesis;Autophagy - other;Kaposi sarcoma-associated herpesvirus infection;Autophagy - yeast;Pathogenic Escherichia coli infection;Retrograde endocannabinoid signaling;Autophagy - animal	PW_C004982;HMDB0008934;LMGP02010510	neg
Dolichosterone	6.565e-06	7.325e-05	1.3467	1.3954	up	B(ii)	-	-	-	-	-	HMDB0034336	pos
1-[4-(4-fluorophenyl)piperazin-1-yl]-3-(1-methylindol-5-yl)propan-1-one	8.535e-05	0.0005046	1.3454	0.7314	down	B(i)	-	-	-	-	-	-	pos
Dihydroconiferyl alcohol	0.0005187	0.002199	1.3452	0.5985	down	B(ii)	C10448	-	-	-	-	HMDB0303757	neg
PS(22:0/PGE1)	2.924e-06	4.253e-05	1.345	1.2205	up	B(ii)	-	-	-	-	-	HMDB0282968	pos
PG(PGJ2/i-19:0)	0.001239	0.004476	1.3438	0.6063	down	B(ii)	-	-	-	-	-	HMDB0271809	pos
(2S)-3-Hydroxy-1-[(2S)-pyrrolidine-2-carbonyl]pyrrolidine-2-carboxylic acid	0.003276	0.01002	1.3397	2.0018	up	B(ii)	-	-	-	-	-	HMDB0257791	neg
7-Methylxanthosine	0.0007396	0.002933	1.3383	0.4365	down	B(ii)	C16352	-	-	map01100;map01110;map00232	Metabolic pathways;Biosynthesis of secondary metabolites;Caffeine metabolism	HMDB0301918	pos
N-Stearoyl Alanine	0.01062	0.02623	1.3326	1.7731	up	B(ii)	-	-	-	-	-	LMFA08020125;HMDB0241936	neg
PC(16:0/0:0)	7.719e-05	0.0004658	1.3276	1.1495	up	B(i)	C04230	Lipids	Phospholipids	map00564;map05231	Glycerophospholipid metabolism;Choline metabolism in cancer	LMGP01050018;HMDB0010382	pos
Phe Val Lys Lys	1.926e-07	1.058e-05	1.325	0.8812	down	B(i)	-	-	-	-	-	-	neg
Alpha-Elemolic acid	0.004452	0.01284	1.3208	0.4536	down	B(ii)	C08623	-	-	-	-	HMDB0034964	pos
SM(d16:1/5-iso PGF2VI)	0.0003607	0.001637	1.3192	2.573	up	B(ii)	-	-	-	-	-	HMDB0290274	neg
Lauric acid	0.01491	0.03473	1.3159	0.7068	down	B(i)	C02679	Lipids	Fatty acids	map01100;map01110;map00061;map00333	Metabolic pathways;Biosynthesis of secondary metabolites;Fatty acid biosynthesis;Prodigiosin biosynthesis	HMDB0000638;HMDB0303348;LMFA01010012;HMDB0303347	pos
Pentafluoroethane	9.432e-05	0.000547	1.3115	1.207	up	B(ii)	-	-	-	-	-	HMDB0256265	pos
Ganoderic acid DM	0.002034	0.006721	1.311	1.5423	up	B(ii)	-	-	-	-	-	HMDB0032837	pos
14-HDoHE	2.924e-06	4.253e-05	1.3106	0.824	down	B(ii)	-	-	-	-	-	HMDB0060044	pos
Deoxycholylcysteine	1.431e-06	2.835e-05	1.3087	0.7439	down	B(ii)	-	-	-	-	-	HMDB0242415	neg
N-Acetyl-7-O-acetylneuraminic acid	3.761e-05	0.0002667	1.3078	1.2067	up	B(ii)	C04016	-	-	-	-	HMDB0000785	pos
9,10-DHOME	4.632e-05	0.000312	1.3078	0.8576	down	B(ii)	C14828	-	-	map00591	Linoleic acid metabolism	HMDB0004704	neg
3,17-Androstanediol glucuronide	0.0006201	0.002539	1.3078	0.6411	down	B(ii)	-	-	-	-	-	HMDB0010321;HMDB0010339	neg
(1R,3R)-5-[(2E)-2-[(3As,7aS)-7a-methyl-1-[(Z,2R)-7,7,7-trifluoro-6-hydroxy-6-(trifluoromethyl)hept-4-en-2-yl]-3a,5,6,7-tetrahydro-3H-inden-4-ylidene]ethylidene]cyclohexane-1,3-diol	1.926e-07	1.058e-05	1.3071	0.8541	down	B(ii)	-	-	-	-	-	HMDB0260072	neg
Rotundifoline	0.009237	0.02342	1.3034	0.7351	down	B(ii)	-	-	-	-	-	HMDB0302761	pos
Tolmetin glucuronide	0.0006774	0.002718	1.303	1.3232	up	B(ii)	-	-	-	-	-	HMDB0042044	pos
13,14-dihydro-19(R)-hydroxyPGE1	1.6e-05	0.0001384	1.2997	0.8263	down	B(i)	-	-	-	-	-	-	neg
Cilomilast	5.225e-06	6.288e-05	1.2993	1.2495	up	B(ii)	-	-	-	-	-	HMDB0250246	neg
N-Acetylneuraminic Acid	0.00303	0.009387	1.2966	1.4901	up	B(i)	C19909;C00270;C19910	-;Carbohydrates;-	-;Monosaccharides;-	map01100;map00520;map01250;map00541	Metabolic pathways;Amino sugar and nucleotide sugar metabolism;Biosynthesis of nucleotide sugars;O-Antigen nucleotide sugar biosynthesis	HMDB0246275;PW_C000155;HMDB0000773;HMDB0000230;MJDBOTE0001105	neg
Retosiban	0.000807	0.003145	1.2938	1.3746	up	B(ii)	-	-	-	-	-	HMDB0257182	pos
Riesling acetal	4.15e-06	5.33e-05	1.2913	0.7033	down	B(ii)	-	-	-	-	-	HMDB0037562	neg
Posatirelin	0.001875	0.006271	1.2854	0.5279	down	B(ii)	-	-	-	-	-	HMDB0256710	neg
PG(16:1(9Z)/6 keto-PGF1alpha)	0.0003607	0.001637	1.2833	0.5862	down	B(ii)	-	-	-	-	-	HMDB0268687	pos
Hovenidulcigenin A	0.00354	0.01064	1.2823	0.6588	down	B(ii)	-	-	-	-	-	HMDB0041027	neg
Dihydroartemisinin	0.000187	0.0009522	1.28	1.3215	up	B(ii)	-	-	-	-	-	HMDB0242686;HMDB0060593	neg
Phe-Phe-Pro-Arg	9.432e-05	0.000547	1.2739	1.3984	up	B(ii)	-	-	-	-	-	HMDB0304807	pos
MPPa (Methyl pyropheophorbide-a)	0.0002486	0.001211	1.2716	1.3883	up	B(ii)	-	-	-	-	-	HMDB0254917	pos
Amdoxovir	0.01062	0.02623	1.2688	1.755	up	B(ii)	-	-	-	-	-	HMDB0248284	neg
Pixantrone	0.005174	0.01452	1.2674	0.6741	down	B(ii)	-	-	-	-	-	HMDB0256621	neg
Cyclo(-D-Tyr-Arg-Gly-Asp-Cys(carboxymethyl)-OH) sulfoxide	2.464e-05	0.0001938	1.2631	1.294	up	B(ii)	-	-	-	-	-	HMDB0244621	neg
3'-Amino-3'-deoxythimidine glucuronide	0.0001042	0.000594	1.2626	1.4048	up	B(ii)	-	-	-	-	-	HMDB0060751	pos
10-EdAM	0.008017	0.02077	1.2614	1.6241	up	B(ii)	-	-	-	-	-	HMDB0244267	pos
DG(18:3(9Z,12Z,15Z)/22:0/0:0)	0.0006201	0.002539	1.2596	1.6287	up	B(ii)	C00165	-	-	map05214;map05167;map04650;map05163;map04750;map05235;map04015;map04014;map04659;map04540;map04010;map04012;map05022;map04370;map04371;map04072;map04071;map04975;map05143;map05012;map05231;map05146;map04919;map05200;map04961;map04745;map04921;map04920;map04923;map04925;map05017;map04625;map04929;map04726;map04725;map04724;map04723;map04722;map05223;map04720;map04666;map05170;map04664;map04658;map…	Glioma;Kaposi sarcoma-associated herpesvirus infection;Natural killer cell mediated cytotoxicity;Human cytomegalovirus infection;Inflammatory mediator regulation of TRP channels;PD-L1 expression and PD-1 checkpoint pathway in cancer;Rap1 signaling pathway;Ras signaling pathway;Th17 cell differentiation;Gap junction;MAPK signaling pathway;ErbB signaling pathway;Pathways of neurodegeneration - mult…	PW_C003369;HMDB0007318	neg
Buprenorphine	7.719e-05	0.0004658	1.2585	1.2259	up	B(i)	C08007	-	-	-	-	PW_C009368;HMDB0015057	pos
N7-(2-((Hydroxyethyl)thio)ethyl)guanine	0.002801	0.008803	1.2566	0.7268	down	B(ii)	-	-	-	-	-	HMDB0255306	pos
4-Hydroxyisovaleric acid	0.0006201	0.002539	1.2548	0.7623	down	B(ii)	-	-	-	-	-	HMDB0002011	pos
LP 12 hydrochloride hydrate	7.719e-05	0.0004658	1.2538	0.7908	down	B(i)	-	-	-	-	-	-	pos
2-Hydroxy-desipramine glucuronide	0.0003953	0.001763	1.2529	0.5697	down	B(ii)	-	-	-	-	-	HMDB0060716;PW_C040600	neg
Kyotorphin	7.719e-05	0.0004658	1.2526	0.7085	down	B(ii)	C02993	-	-	-	-	HMDB0005768;HMDB0029099	pos
PGP(18:1(9Z)/18:1(11Z))	0.003276	0.01002	1.2469	1.4904	up	B(ii)	C03892	-	-	map01100;map00564	Metabolic pathways;Glycerophospholipid metabolism	HMDB0013535;PW_C008451	neg
Dehydrophytosphingosine	0.005174	0.01452	1.2454	0.7221	down	B(ii)	-	-	-	-	-	LMSP01030002;HMDB0038057	pos
Cholylalanine	0.0001542	0.0008158	1.2408	0.7976	down	B(ii)	-	-	-	-	-	HMDB0242370	pos
Glutamic acid glutamate	0.001875	0.006271	1.2398	0.5949	down	B(ii)	-	-	-	-	-	HMDB0252808	pos
Dmap-ethyl-paf	0.002801	0.008803	1.2392	1.5023	up	B(ii)	-	-	-	-	-	HMDB0251534	pos
N2-Maltulosylarginine	6.977e-05	0.0004296	1.2361	0.7082	down	B(ii)	-	-	-	-	-	HMDB0041542	pos
5'-Guanidinonaltrindole	0.0002731	0.001307	1.235	0.7735	down	B(ii)	-	-	-	-	-	HMDB0252905	pos
Muricatacin	0.000433	0.001903	1.2341	1.4125	up	B(ii)	-	-	-	-	-	HMDB0038685;LMFA05000682	pos
CerP(d17:0/2:0)	6.695e-08	9.152e-06	1.233	1.1742	up	B(i)	-	-	-	-	-	-	pos
Kynurenic Acid	6.303e-05	0.0003975	1.2302	1.3004	up	B(i)	C01717	-	-	map01100;map00380	Metabolic pathways;Tryptophan metabolism	PW_C000566;HMDB0000715;MJDBOTE0000367	neg
Hippuric acid sulfate	0.002587	0.008243	1.2302	0.7256	down	B(ii)	-	-	-	-	-	HMDB0304910	neg
Muricoreacin	0.001138	0.00417	1.2285	0.7843	down	B(ii)	-	-	-	-	-	HMDB0032086	neg
Pravastatin	0.001591	0.005481	1.2269	0.6783	down	B(ii)	C01844	-	-	map04976	Bile secretion	PW_C002369;HMDB0005022;HMDB0256737;LMFA05000695;MJDBOTE0001592	pos
Oxymesterone	0.004127	0.01208	1.2246	0.6291	down	B(ii)	C14665	-	-	-	-	HMDB0006027	pos
Linalool oxide D 3-[apiosyl-(1->6)-glucoside]	0.0002731	0.001307	1.2244	0.802	down	B(ii)	-	-	-	-	-	HMDB0031367	neg
Deoxycholylcitrulline	5.345e-07	1.611e-05	1.2222	0.8545	down	B(ii)	-	-	-	-	-	HMDB0242436	pos
Glimepiride	0.0004741	0.002047	1.2204	0.6659	down	B(i)	C07669	-	-	-	-	HMDB0014367;MJDBOTE0000861	neg
Caribbean ciguatoxin 1	0.0001269	0.0006947	1.2187	0.7042	down	B(ii)	C20003	-	-	-	-	HMDB0242706	pos
Lucidenic acid M	5.136e-05	0.0003382	1.2156	1.2229	up	B(ii)	C10029	-	-	-	-	HMDB0035973	pos
Leucodopachrome	0.0003607	0.001637	1.2153	1.5731	up	B(ii)	C05604	-	-	map01100;map01110;map00965;map00350	Metabolic pathways;Biosynthesis of secondary metabolites;Betalain biosynthesis;Tyrosine metabolism	PW_C002044;HMDB0004067	neg
Gentamicin C	0.001347	0.004791	1.2149	1.3297	up	B(ii)	C01918	Antibiotics	Aminoglycosides	-	-	HMDB0252688	pos
DG(18:3(9,11,15)-OH(13)/0:0/2:0)	8.535e-05	0.0005046	1.2118	0.8237	down	B(ii)	-	-	-	-	-	HMDB0297038	pos
Dihomo-alpha-linolenic acid	0.002034	0.006721	1.2116	1.3672	up	B(ii)	C16522	-	-	map01040	Biosynthesis of unsaturated fatty acids	HMDB0060039	pos
Kukoamine C	0.0001042	0.000594	1.2113	1.2764	up	B(ii)	C17617	-	-	-	-	HMDB0060526	neg
Sarar	0.0002486	0.001211	1.2105	0.7973	down	B(ii)	-	-	-	-	-	HMDB0257493	pos
19-Hydroxyprostaglandin E2	0.0002057	0.00103	1.2102	0.7469	down	B(ii)	-	-	-	-	-	HMDB0001908;HMDB0246952	pos
PS(20:2(11Z,14Z)/18:2(9Z,12Z))	0.001728	0.005854	1.2101	1.5471	up	B(ii)	C02737	Lipids	Phospholipids	map01100;map00564;map01110;map05146;map05322;map00260;map05140	Metabolic pathways;Glycerophospholipid metabolism;Biosynthesis of secondary metabolites;Amoebiasis;Systemic lupus erythematosus;Glycine, serine and threonine metabolism;Leishmaniasis	HMDB0112575;LMGP03010571;PW_C060987	neg
BIDISOMIDE	2.6e-06	3.939e-05	1.2086	0.8748	down	B(ii)	-	-	-	-	-	HMDB0249194	pos
Bilirubin diglucuronide	0.004801	0.01365	1.2079	1.3199	up	B(ii)	C05787	-	-	map01100;map01110;map00860	Metabolic pathways;Biosynthesis of secondary metabolites;Porphyrin metabolism	HMDB0003325;PW_C001838	pos
(2S)-2-(Carboxymethylamino)-5-(diaminomethylideneamino)-4-methylpentanoic acid	0.01218	0.02946	1.2047	0.7082	down	B(ii)	-	-	-	-	-	HMDB0260137	neg
Lithocholic acid glucuronide	0.00354	0.01064	1.2016	1.7659	up	B(ii)	C03033	-	-	map01100;map00040;map04976;map00053;map01240	Metabolic pathways;Pentose and glucuronate interconversions;Bile secretion;Ascorbate and aldarate metabolism;Biosynthesis of cofactors	HMDB0002513;HMDB0254126	pos
Casuarine 6-alpha-D-glucoside	0.004452	0.01284	1.2014	2.468	up	B(ii)	-	-	-	-	-	HMDB0031999	neg
Simonin III	0.005573	0.01546	1.1996	0.5357	down	B(ii)	-	-	-	-	-	HMDB0029976	pos
PGP(18:1(9Z)/18:2(9Z,12Z))	0.003276	0.01002	1.197	2.4356	up	B(ii)	C03892	-	-	map01100;map00564	Metabolic pathways;Glycerophospholipid metabolism	PW_C008453;HMDB0013537	neg
DG(22:6(4Z,7Z,10Z,13Z,16Z,19Z)/20:5(5Z,8Z,11Z,14Z,17Z)/0:0)	0.0003607	0.001637	1.1964	1.5477	up	B(ii)	C00165	-	-	map05214;map05167;map04650;map05163;map04750;map05235;map04015;map04014;map04659;map04540;map04010;map04012;map05022;map04370;map04371;map04072;map04071;map04975;map05143;map05012;map05231;map05146;map04919;map05200;map04961;map04745;map04921;map04920;map04923;map04925;map05017;map04625;map04929;map04726;map04725;map04724;map04723;map04722;map05223;map04720;map04666;map05170;map04664;map04658;map…	Glioma;Kaposi sarcoma-associated herpesvirus infection;Natural killer cell mediated cytotoxicity;Human cytomegalovirus infection;Inflammatory mediator regulation of TRP channels;PD-L1 expression and PD-1 checkpoint pathway in cancer;Rap1 signaling pathway;Ras signaling pathway;Th17 cell differentiation;Gap junction;MAPK signaling pathway;ErbB signaling pathway;Pathways of neurodegeneration - mult…	PW_C003832;HMDB0007781	neg
Bolasterone	0.000115	0.0006396	1.1957	0.7343	down	B(ii)	C14475	-	-	-	-	LMST02020017;HMDB0006048	pos
(+/-)alpha-CMBHC	0.01304	0.03125	1.193	0.53	down	B(i)	-	-	-	-	-	-	pos
PG(PGE1/i-13:0)	0.001347	0.004791	1.1907	0.7025	down	B(ii)	-	-	-	-	-	HMDB0271246	pos
Val-pro-pro	0.007462	0.01957	1.1877	1.4041	up	B(ii)	-	-	-	-	-	HMDB0253034	pos
22-Hydroxydocosanoic acid	0.008017	0.02077	1.1843	1.604	up	B(ii)	C19623	-	-	map00073	Cutin, suberine and wax biosynthesis	HMDB0302963;HMDB0304091	pos
3beta-hydroxy-4beta-methyl-5alpha-cholest-7-ene-4alpha-carboxylate	3.387e-05	0.0002469	1.1815	0.817	down	B(ii)	C04840	-	-	-	-	LMST01010175;HMDB0011662;HMDB0304159	pos
Carnosol	2.924e-06	4.253e-05	1.1807	1.1532	up	B(ii)	C09069	-	-	-	-	HMDB0002121	pos
7,8-Dihydropteroic acid	0.01304	0.03125	1.1795	1.7323	up	B(ii)	C00921	-	-	map01100;map00790;map01240	Metabolic pathways;Folate biosynthesis;Biosynthesis of cofactors	HMDB0001412	neg
9S-hydroxy-11,15-dioxo-5Z,13E-prostadienoic acid	2.31e-06	3.668e-05	1.1783	0.8615	down	B(ii)	C04758	-	-	map00590	Arachidonic acid metabolism	LMFA03010206;HMDB0062297	neg
(1R,4E,6S,7S,17R)-4-Ethylidene-7-hydroxy-7-(hydroxymethyl)-6-methyl-2,9-dioxa-14-azatricyclo[9.5.1.014,17]heptadec-11-ene-3,8-dione	2.213e-05	0.000178	1.1778	0.7615	down	B(ii)	-	-	-	-	-	HMDB0242334	pos
(7Z)-3-Hydroxytetradec-7-enedioylcarnitine	5.691e-05	0.0003672	1.1772	0.7445	down	B(ii)	-	-	-	-	-	HMDB0241374	pos
N-Acetyl-b-neuraminic acid	0.002801	0.008803	1.1758	1.2062	up	B(i)	-	-	-	-	-	-	neg
DG(20:4(5Z,8Z,11Z,14Z)-OH(20)/0:0/i-22:0)	6.303e-05	0.0003975	1.1673	1.2111	up	B(ii)	-	-	-	-	-	HMDB0300397	neg
N-Oleoyl-L-Serine	6.565e-06	7.325e-05	1.1667	0.8812	down	B(i)	-	-	-	-	-	HMDB0242185	neg
Tafluprost free acid	0.003276	0.01002	1.1664	0.7239	down	B(ii)	-	-	-	-	-	HMDB0014256	pos
Tamoxifen10540-29-1	0.0004741	0.002047	1.1655	0.8263	down	B(i)	-	-	-	-	-	-	pos
Beta-Elemonic acid	0.002389	0.007699	1.1632	1.3727	up	B(ii)	C16927	-	-	-	-	HMDB0034963	neg
3,4-Dihydroxymandelaldehyde	0.002801	0.008803	1.1625	0.7832	down	B(ii)	C05577	-	-	map01100;map00350	Metabolic pathways;Tyrosine metabolism	HMDB0006242;PW_C002683	neg
Yucalexin P15	0.01218	0.02946	1.1605	1.3858	up	B(ii)	-	-	-	-	-	HMDB0036753	pos
10Z-Nonadecenoic acid	0.008017	0.02077	1.159	0.7901	down	B(ii)	-	-	-	-	-	LMFA01030362;HMDB0013622	neg
H-Asp-ala-his-lys-OH	0.000187	0.0009522	1.1574	0.7892	down	B(ii)	-	-	-	-	-	HMDB0253006	pos
Alisol B	0.002034	0.006721	1.1565	0.6949	down	B(ii)	C17460	-	-	-	-	HMDB0248141	pos
(2E,4E,6E,8E)-3,7-Dimethyl-9-(2-nonoxyphenyl)nona-2,4,6,8-tetraenoic acid	0.0005673	0.002366	1.1551	0.6198	down	B(ii)	-	-	-	-	-	HMDB0242652	pos
11b-Hydroxyprogesterone	0.005174	0.01452	1.1533	1.2481	up	B(ii)	C05498	-	-	map00140	Steroid hormone biosynthesis	HMDB0004031;PW_C002030;HMDB0304821	pos
Calcitriol lactone	4.658e-06	5.811e-05	1.1522	0.8535	down	B(ii)	-	-	-	-	-	HMDB0249548;HMDB0000969	pos
3-[4-(3-Trifluoromethyl-phenyl)-piperazin-1-yl]-dihydrofuran-2-one	9.432e-05	0.000547	1.1479	1.2616	up	B(ii)	-	-	-	-	-	HMDB0249941	pos
Azitromycin	0.01702	0.03862	1.1473	0.6832	down	B(ii)	-	-	-	-	-	HMDB0249627	neg
N-Palmitoyl Histidine	0.001591	0.005481	1.145	1.2384	up	B(ii)	-	-	-	-	-	LMFA08020132;HMDB0241926	pos
23-Acetoxysoladulcidine	6.565e-06	7.325e-05	1.1393	0.8501	down	B(ii)	-	-	-	-	-	HMDB0031402	pos
Camellidin I	0.01594	0.03673	1.139	1.4332	up	B(ii)	C08933	-	-	-	-	HMDB0034926	pos
Difructose anhydride III	0.008607	0.02205	1.1388	0.812	down	B(ii)	-	-	-	-	-	HMDB0251271	neg
7a,12a-Dihydroxy-3-oxo-4-cholenoic acid	0.000187	0.0009522	1.135	0.8098	down	B(ii)	C15568	-	-	-	-	HMDB0000447	pos
Gly Val Ile Gly Ile	0.005174	0.01452	1.1335	1.4299	up	B(i)	-	-	-	-	-	-	pos
Palmitoyl Ethanolamide	8.535e-05	0.0005046	1.1332	0.8972	down	B(i)	C16512	-	-	map04080	Neuroactive ligand-receptor interaction	LMFA08040057;LMFA08040013;HMDB0002100	pos
Balofloxacin	0.0003953	0.001763	1.1292	1.4226	up	B(ii)	C13906	-	-	-	-	HMDB0248853;MJDBOTE0001641	neg
MG(0:0/20:4(5Z,8Z,11Z,14Z)/0:0)	0.01395	0.03293	1.1279	0.5575	down	B(ii)	C13856	-	-	map04080;map04723;map04714	Neuroactive ligand-receptor interaction;Retrograde endocannabinoid signaling;Thermogenesis	HMDB0004666;LMGL01010023	pos
N-Jasmonoyltyrosine	0.0003289	0.001523	1.1249	0.6499	down	B(ii)	-	-	-	-	-	HMDB0039503	pos
(+/-)-(Z)-2-(5-Tetradecenyl)cyclobutanone	0.009907	0.02479	1.1248	0.6659	down	B(ii)	-	-	-	-	-	HMDB0037543	pos
Glucosamine 6-sulfate	0.008607	0.02205	1.1246	1.7285	up	B(ii)	C04132	-	-	-	-	HMDB0000592	neg
Subsessiline	0.008017	0.02077	1.124	1.5563	up	B(i)	-	-	-	-	-	-	neg
Tauroursodeoxycholic acid	0.0003953	0.001763	1.1236	0.7982	down	B(ii)	C16868	-	-	-	-	HMDB0000874;LMST05040015	pos
(x)-2-Heptanol glucoside	0.002205	0.007184	1.1227	0.7063	down	B(ii)	-	-	-	-	-	HMDB0035028	neg
Chenodeoxycholylthreonine	0.001138	0.00417	1.1225	0.7874	down	B(ii)	-	-	-	-	-	HMDB0242444	neg
Phorbol-12-monomyristate	1.82e-06	3.235e-05	1.1223	1.1714	up	B(ii)	-	-	-	-	-	HMDB0256457	pos
DG(8:0/i-13:0/0:0)	0.007462	0.01957	1.1218	1.4203	up	B(ii)	C00165	-	-	map05214;map05167;map04650;map05163;map04750;map05235;map04015;map04014;map04659;map04540;map04010;map04012;map05022;map04370;map04371;map04072;map04071;map04975;map05143;map05012;map05231;map05146;map04919;map05200;map04961;map04745;map04921;map04920;map04923;map04925;map05017;map04625;map04929;map04726;map04725;map04724;map04723;map04722;map05223;map04720;map04666;map05170;map04664;map04658;map…	Glioma;Kaposi sarcoma-associated herpesvirus infection;Natural killer cell mediated cytotoxicity;Human cytomegalovirus infection;Inflammatory mediator regulation of TRP channels;PD-L1 expression and PD-1 checkpoint pathway in cancer;Rap1 signaling pathway;Ras signaling pathway;Th17 cell differentiation;Gap junction;MAPK signaling pathway;ErbB signaling pathway;Pathways of neurodegeneration - mult…	PW_C064418;HMDB0092909	neg
Milbemycin D	5.136e-05	0.0003382	1.1196	0.8294	down	B(ii)	-	-	-	-	-	HMDB0254721;HMDB0254730;HMDB0242623	pos
Soyasapogenol E	0.001239	0.004476	1.1163	0.7564	down	B(ii)	C17420	-	-	-	-	HMDB0034652	neg
Gamma-Glutamyl-N'-(2-hydroxyphenyl)hydrazide	0.007462	0.01957	1.1158	0.5328	down	B(ii)	-	-	-	-	-	HMDB0252617	pos
(6b,7b,13R)-6,7-Diacetoxy-8,14-labdadiene-13-ol	0.0001542	0.0008158	1.1154	0.8041	down	B(ii)	-	-	-	-	-	HMDB0035288	pos
20, 22-Dihydrodigoxigenin	0.0005673	0.002366	1.1152	0.7915	down	B(ii)	-	-	-	-	-	HMDB0060730	pos
DG(11M5/11M3/0:0)	0.0006774	0.002718	1.1134	1.475	up	B(ii)	C00165	-	-	map05214;map05167;map04650;map05163;map04750;map05235;map04015;map04014;map04659;map04540;map04010;map04012;map05022;map04370;map04371;map04072;map04071;map04975;map05143;map05012;map05231;map05146;map04919;map05200;map04961;map04745;map04921;map04920;map04923;map04925;map05017;map04625;map04929;map04726;map04725;map04724;map04723;map04722;map05223;map04720;map04666;map05170;map04664;map04658;map…	Glioma;Kaposi sarcoma-associated herpesvirus infection;Natural killer cell mediated cytotoxicity;Human cytomegalovirus infection;Inflammatory mediator regulation of TRP channels;PD-L1 expression and PD-1 checkpoint pathway in cancer;Rap1 signaling pathway;Ras signaling pathway;Th17 cell differentiation;Gap junction;MAPK signaling pathway;ErbB signaling pathway;Pathways of neurodegeneration - mult…	HMDB0116398;PW_C063636	neg
Galactosylceramide (d18:1/18:0)	0.006456	0.01748	1.1134	1.6273	up	B(ii)	C02686	Lipids	Glycolipids	map00600;map01100	Sphingolipid metabolism;Metabolic pathways	HMDB0010709	neg
(1R)-5-[2-[(1R,7Ar)-7a-methyl-1-[(2R)-6-methylheptan-2-yl]-2,3,3a,5,6,7-hexahydro-1H-inden-4-ylidene]ethylidene]-4-methylidenecyclohexane-1,3-diol	0.0003289	0.001523	1.1131	0.7802	down	B(ii)	-	-	-	-	-	HMDB0242364	neg
Glycyrrhetinic acid	0.0002262	0.001117	1.1126	0.7081	down	B(ii)	C02283	-	-	-	-	HMDB0011628;LMPR0106150014;HMDB0244828	pos
9-HydroxyNonadecanoylcarnitine	1.268e-06	2.642e-05	1.1119	1.1418	up	B(ii)	-	-	-	-	-	HMDB0241560	pos
3-Hydroxypropyl methacrylate	0.04544	0.08761	1.1119	1.5472	up	B(ii)	-	-	-	-	-	HMDB0245905	neg
Erythrinasinate A	0.002801	0.008803	1.1102	0.8481	down	B(ii)	-	-	-	-	-	HMDB0038713	neg
DG(8:0/10:0/0:0)	0.002389	0.007699	1.1097	1.3512	up	B(ii)	C00165	-	-	map05214;map05167;map04650;map05163;map04750;map05235;map04015;map04014;map04659;map04540;map04010;map04012;map05022;map04370;map04371;map04072;map04071;map04975;map05143;map05012;map05231;map05146;map04919;map05200;map04961;map04745;map04921;map04920;map04923;map04925;map05017;map04625;map04929;map04726;map04725;map04724;map04723;map04722;map05223;map04720;map04666;map05170;map04664;map04658;map…	Glioma;Kaposi sarcoma-associated herpesvirus infection;Natural killer cell mediated cytotoxicity;Human cytomegalovirus infection;Inflammatory mediator regulation of TRP channels;PD-L1 expression and PD-1 checkpoint pathway in cancer;Rap1 signaling pathway;Ras signaling pathway;Th17 cell differentiation;Gap junction;MAPK signaling pathway;ErbB signaling pathway;Pathways of neurodegeneration - mult…	PW_C062185;HMDB0092901	pos
SM(d19:0/PGD1)	0.007462	0.01957	1.1094	0.7738	down	B(ii)	-	-	-	-	-	HMDB0290655	pos
Ganoderic acid theta	0.0006201	0.002539	1.1083	0.7223	down	B(ii)	-	-	-	-	-	HMDB0036310	pos
Oleoyl Ethanolamide	1.6e-05	0.0001384	1.1079	0.9136	down	B(i)	-	-	-	-	-	HMDB0002088	pos
15(R)-Iloprost	0.01817	0.04082	1.1054	0.7077	down	B(i)	-	-	-	-	-	-	pos
Dehydroandrographolide succinate	0.006	0.01647	1.1047	1.422	up	B(ii)	-	-	-	-	-	HMDB0250944	neg
Bilirubin glucuronide	0.03599	0.07234	1.1043	1.3991	up	B(ii)	C03374;C05787;C03033	-	-	map01100;map01110;map01240;map04976;map00040;map00860;map00053	Metabolic pathways;Biosynthesis of secondary metabolites;Biosynthesis of cofactors;Bile secretion;Pentose and glucuronate interconversions;Porphyrin metabolism;Ascorbate and aldarate metabolism	HMDB0003325;HMDB0010332;HMDB0060169	pos
Favipiravir	0.004127	0.01208	1.1028	1.4326	up	B(ii)	-	-	-	-	-	HMDB0252176	pos
(3beta,17alpha,23S)-17,23-Epoxy-3,29-dihydroxy-27-norlanost-8-en-24-one	8.535e-05	0.0005046	1.1016	0.8615	down	B(ii)	-	-	-	-	-	HMDB0035142	pos
Vignatic acid A	0.008017	0.02077	1.1016	0.6537	down	B(ii)	-	-	-	-	-	HMDB0033599	pos
13,14-dehydro-15-cyclohexyl Carbaprostacyclin	5.225e-06	6.288e-05	1.1013	0.8524	down	B(i)	-	-	-	-	-	-	pos
Neuromedin N	0.006943	0.01853	1.0989	1.3196	up	B(ii)	C15868	-	-	-	-	HMDB0013022	neg
Cys Ile Arg	0.006456	0.01748	1.0938	0.6875	down	B(i)	-	-	-	-	-	-	pos
Biliverdin	0.0006774	0.002718	1.0923	1.3113	up	B(i)	C00500	-	-	map01100;map01110;map00860	Metabolic pathways;Biosynthesis of secondary metabolites;Porphyrin metabolism	HMDB0001008;PW_C000797	neg
5-Deoxymyricanone	0.0001269	0.0006947	1.0922	1.1624	up	B(ii)	-	-	-	-	-	HMDB0030799	pos
11-Epicortisol	0.004452	0.01284	1.0884	0.7165	down	B(ii)	C00735	Steroids;Hormones and transmitters	21-Carbon atoms;Steroid hormones	map01100;map05215;map07225;map05200;map04976;map04960;map04080;map04927;map04934;map00140	Metabolic pathways;Prostate cancer;Glucocorticoid and mineralocorticoid receptor agonists/antagonists;Pathways in cancer;Bile secretion;Aldosterone-regulated sodium reabsorption;Neuroactive ligand-receptor interaction;Cortisol synthesis and secretion;Cushing syndrome;Steroid hormone biosynthesis	HMDB0000063;HMDB0244354	pos
All-trans-Heptaprenyl diphosphate	0.005174	0.01452	1.0881	1.362	up	B(ii)	C04216	-	-	map01110;map00900	Biosynthesis of secondary metabolites;Terpenoid backbone biosynthesis	HMDB0012187;LMPR03030006	neg
Sufentanil	0.02499	0.05323	1.0874	0.7607	down	B(ii)	C08022	-	-	-	-	PW_C009183;HMDB0014846	neg
PE(P-18:0/0:0)	8.535e-05	0.0005046	1.0872	1.134	up	B(i)	-	-	-	-	-	LMGP02070002;HMDB0240598	pos
Chimyl alcohol	1.82e-06	3.235e-05	1.0852	1.11	up	B(i)	C13859	-	-	-	-	LMGL01020032	pos
PE(18:0/0:0)	0.0006774	0.002718	1.0839	1.1738	up	B(i)	-	-	-	-	-	LMGP02050001	pos
Trifluoroacetic acid	0.00303	0.009387	1.0803	1.3487	up	B(ii)	-	-	-	-	-	HMDB0014118	neg
Indoximod	0.005573	0.01546	1.0782	1.2372	up	B(ii)	-	-	-	-	-	HMDB0243932	neg
17-beta-estradiol 3-sulfate-17-(beta-D-glucuronide)	0.0002998	0.001409	1.078	1.2607	up	B(ii)	C11289	-	-	-	-	HMDB0010358	neg
Anabsinthin	1.285e-05	0.0001179	1.0737	1.1781	up	B(ii)	-	-	-	-	-	HMDB0036415	pos
Serylarginine	0.006943	0.01853	1.0724	1.2862	up	B(ii)	-	-	-	-	-	HMDB0029033	pos
Glycerol tributanoate	0.007462	0.01957	1.0724	1.2529	up	B(ii)	C13870	-	-	-	-	HMDB0031094	pos
Medica 16	0.01491	0.03473	1.0716	1.5212	up	B(ii)	-	-	-	-	-	HMDB0254402	pos
Cholest-5-en-3-ol	0.002389	0.007699	1.0702	1.273	up	B(i)	C00187	Steroids	27-Carbon atoms	map01100;map00996;map00984;map01120;map00981;map04979;map05417;map04913;map04976;map00120;map04975;map04977;map04925;map04927;map00100;map01066;map04934;map00140;map05217;map05200	Metabolic pathways;Biosynthesis of various alkaloids;Steroid degradation;Microbial metabolism in diverse environments;Insect hormone biosynthesis;Cholesterol metabolism;Lipid and atherosclerosis;Ovarian steroidogenesis;Bile secretion;Primary bile acid biosynthesis;Fat digestion and absorption;Vitamin digestion and absorption;Aldosterone synthesis and secretion;Cortisol synthesis and secretion;Ste…	LMST01010001	pos
Dihydrodeoxycorticosterone	0.01304	0.03125	1.069	0.8276	down	B(ii)	-	-	-	-	-	HMDB0251303	pos
N-Acetyl-a-neuraminic acid	0.01138	0.02782	1.0687	1.1923	up	B(i)	C19909	-	-	-	-	HMDB0000773	pos
Heptacosanoylcarnitine	9.206e-06	9.274e-05	1.0678	1.1552	up	B(ii)	-	-	-	-	-	HMDB0241643	neg
PGK2	8.535e-05	0.0005046	1.0659	0.8448	down	B(i)	-	-	-	-	-	LMFA03010023	pos
FAHFA(18:0/11-O-18:0)	0.005174	0.01452	1.0658	0.7282	down	B(ii)	-	-	-	-	-	LMFA07090014;HMDB0112132	neg
DG(2:0/PGJ2/0:0)	7.719e-05	0.0004658	1.0621	0.8413	down	B(ii)	-	-	-	-	-	HMDB0296919	neg
CL(16:0/16:1(9Z)/18:2(9Z,12Z)/16:1(9Z))	0.01702	0.03862	1.0619	0.7802	down	B(ii)	C05980	Lipids	Phospholipids	map01100;map00564	Metabolic pathways;Glycerophospholipid metabolism	HMDB0056564;PW_C037018	pos
L-Proline, 1-acetyl-4-hydroxy-, cis-	0.0002057	0.00103	1.0611	0.8746	down	B(ii)	-	-	-	-	-	HMDB0253913	pos
Carbamoyl cholesterol	0.002389	0.007699	1.0588	1.3897	up	B(ii)	-	-	-	-	-	HMDB0249608	neg
3-alpha-Androstanediol glucuronide	1.122e-06	2.462e-05	1.0566	0.8964	down	B(ii)	-	-	-	-	-	HMDB0010321;HMDB0010339;LMST05010039	neg
(2R,5R)-2-[6-(Cyclopentylamino)-8-(methylamino)purin-9-yl]-5-(hydroxymethyl)oxolane-3,4-diol	0.001239	0.004476	1.0564	0.8259	down	B(ii)	-	-	-	-	-	HMDB0255318	pos
Dethiobiotin	6.303e-05	0.0003975	1.0538	1.3522	up	B(ii)	C01909	-	-	map01100;map00780;map01240	Metabolic pathways;Biotin metabolism;Biosynthesis of cofactors	HMDB0003581	pos
SM(d20:1/PGF1alpha)	0.001591	0.005481	1.0536	1.3302	up	B(ii)	-	-	-	-	-	HMDB0290760	neg
8-hydroxymirtazapine	0.0002262	0.001117	1.0522	1.1417	up	B(ii)	-	-	-	-	-	HMDB0060957	pos
PS(24:0/20:5(7Z,9Z,11E,13E,17Z)-3OH(5,6,15))	0.04544	0.08761	1.0517	1.5436	up	B(ii)	-	-	-	-	-	HMDB0283673	neg
Zapoterin	0.000187	0.0009522	1.0511	1.1592	up	B(ii)	C08788	-	-	-	-	HMDB0035984	neg
SM(d19:1/PGD2)	0.008607	0.02205	1.0511	1.2521	up	B(ii)	-	-	-	-	-	HMDB0290673	pos
Nigakihemiacetal B	0.01395	0.03293	1.0511	0.6607	down	B(ii)	C08771	-	-	-	-	HMDB0035922	pos
Zanamivir	6.977e-05	0.0004296	1.0504	1.2465	up	B(ii)	C08095	-	-	-	-	HMDB0014698	pos
Benzatropine	0.01062	0.02623	1.0498	1.3602	up	B(ii)	C06846	-	-	-	-	HMDB0014390	neg
Octadeca-2,4-dienedioic acid	0.001591	0.005481	1.0495	0.722	down	B(ii)	-	-	-	-	-	HMDB0242188	neg
Azithromycin	0.01702	0.03862	1.049	0.5846	down	B(ii)	C06838	-	-	-	-	LMPK04000013;PW_C008751;HMDB0014352;HMDB0242518;MJDBOTE0001636	pos
2-Hydroxy-2-ethylsuccinic acid	0.0009594	0.003614	1.0473	1.2904	up	B(ii)	C02488	-	-	map00620	Pyruvate metabolism	HMDB0059758	pos
(2S)-2-Amino-3-[3-[(2S)-2-amino-3-phenylpropanoyl]oxyphenyl]propanoic acid	0.01218	0.02946	1.0473	1.2674	up	B(ii)	-	-	-	-	-	HMDB0257687	neg
Triterpenoid	8.784e-07	2.124e-05	1.0472	1.114	up	B(ii)	C06085	-	-	-	-	HMDB0004309	pos
N-Acetyl-DL-Phenylalanine	0.02659	0.05602	1.0467	0.6717	down	B(i)	-	-	-	-	-	HMDB0255056	neg
3-Methyladenine	0.02203	0.04789	1.0447	1.3273	up	B(ii)	C00913	-	-	-	-	HMDB0011600;MJDBOTE0000818	neg
DI(Hydroxyethyl)ether	0.01395	0.03293	1.0431	1.3102	up	B(ii)	C14689	-	-	-	-	HMDB0251245	neg
Undecylprodigiosin	2.464e-05	0.0001938	1.0427	0.8761	down	B(ii)	C12023	-	-	map01100;map01110;map00333	Metabolic pathways;Biosynthesis of secondary metabolites;Prodigiosin biosynthesis	HMDB0259405	pos
Nafazatrom	9.432e-05	0.000547	1.0425	1.1917	up	B(ii)	-	-	-	-	-	HMDB0255420	neg
Natamycin	0.01395	0.03293	1.0419	0.623	down	B(ii)	C08073	-	-	map01052	Type I polyketide structures	HMDB0014964;HMDB0242755;MJDBOTE0001394	pos
SM(d19:1/PGE2)	0.01702	0.03862	1.0406	0.6628	down	B(ii)	-	-	-	-	-	HMDB0290672	neg
Stallimycin	0.000115	0.0006396	1.0389	1.1743	up	B(ii)	-	-	-	-	-	HMDB0251483	pos
3-Benzyl-5-(6-carboxyhexyl)-1-(2-cyclohexyl-2-hydroxyethylamino)hydantoin	0.001347	0.004791	1.0363	0.8243	down	B(ii)	-	-	-	-	-	HMDB0249489	neg
Leucyl-leucine	0.002205	0.007184	1.0349	0.8497	down	B(ii)	C11332	-	-	-	-	HMDB0028933;HMDB0254039	neg
DG(10:0/i-13:0/0:0)	0.0009594	0.003614	1.0314	1.2494	up	B(ii)	C00165	-	-	map05214;map05167;map04650;map05163;map04750;map05235;map04015;map04014;map04659;map04540;map04010;map04012;map05022;map04370;map04371;map04072;map04071;map04975;map05143;map05012;map05231;map05146;map04919;map05200;map04961;map04745;map04921;map04920;map04923;map04925;map05017;map04625;map04929;map04726;map04725;map04724;map04723;map04722;map05223;map04720;map04666;map05170;map04664;map04658;map…	Glioma;Kaposi sarcoma-associated herpesvirus infection;Natural killer cell mediated cytotoxicity;Human cytomegalovirus infection;Inflammatory mediator regulation of TRP channels;PD-L1 expression and PD-1 checkpoint pathway in cancer;Rap1 signaling pathway;Ras signaling pathway;Th17 cell differentiation;Gap junction;MAPK signaling pathway;ErbB signaling pathway;Pathways of neurodegeneration - mult…	PW_C064343;HMDB0092969	pos
SM(d20:1/LTE4)	0.006456	0.01748	1.0291	1.2988	up	B(ii)	-	-	-	-	-	HMDB0290729	neg
Ile Phe Val Lys	1.434e-05	0.0001281	1.029	0.8764	down	B(i)	-	-	-	-	-	-	pos
12-PAHSA	0.003276	0.01002	1.0281	1.3134	up	B(i)	-	-	-	-	-	LMFA07090007;HMDB0112113	pos
2,3-DIACETOXY-7,8-EPOXY-24,29-DINOR-1,3,5-FRIEDELATRIENE-20-CARBOXYLIC ACID	0.005174	0.01452	1.0276	1.1731	up	B(i)	-	-	-	-	-	-	neg
Cepharanthine	0.007462	0.01957	1.0275	0.5886	down	B(ii)	C09391	-	-	-	-	HMDB0249813	pos
DG(18:2n6/0:0/22:6n3)	0.02828	0.05889	1.0264	1.4485	up	B(ii)	-	-	-	-	-	HMDB0056295	neg
PGP(i-22:0/PGJ2)	0.02347	0.05048	1.0252	0.7453	down	B(ii)	-	-	-	-	-	HMDB0275854	pos
5,6-Dihydro-5'-azacytidine	0.003276	0.01002	1.0242	0.7436	down	B(ii)	-	-	-	-	-	HMDB0246861	pos
Isocarbacyclin	0.001045	0.003878	1.0241	0.6829	down	B(ii)	-	-	-	-	-	HMDB0253615	pos
Mitoxantrone	0.001347	0.004791	1.0232	1.1865	up	B(ii)	C11195	-	-	-	-	HMDB0015335	neg
Kalkitoxin	0.0009594	0.003614	1.0222	0.8109	down	B(i)	-	-	-	-	-	-	pos
Trandolaprilat	0.02499	0.05323	1.0196	0.8384	down	B(ii)	C21515	-	-	-	-	HMDB0060583;PW_C040469;HMDB0247506	pos
3-hydroxytridecanoyl carnitine	0.0002057	0.00103	1.0188	1.2802	up	B(ii)	-	-	-	-	-	HMDB0061639	neg
Galactosylceramide (d18:1/14:0)	0.0006201	0.002539	1.0187	1.2135	up	B(ii)	C02686	Lipids	Glycolipids	map00600;map01100	Sphingolipid metabolism;Metabolic pathways	HMDB0012321	neg
N-Acetylcaprolactam	0.02067	0.04541	1.0185	0.6833	down	B(i)	-	-	-	-	-	-	pos
Erinacine D	0.009237	0.02342	1.0159	0.7242	down	B(ii)	-	-	-	-	-	HMDB0031896	neg
Cadabicine	0.0003607	0.001637	1.0152	1.1852	up	B(ii)	-	-	-	-	-	HMDB0033451	pos
2,2-Bis(1-hydroxy-2,2,6,6-tetramethylpiperidin-4-yl)decanedioic acid	0.02659	0.05602	1.0151	0.7161	down	B(ii)	-	-	-	-	-	HMDB0257869	pos
5b-Cholestane-3a,7a,12a,23R,25-pentol	0.02828	0.05889	1.0117	1.4897	up	B(ii)	C01571	Lipids	Fatty acids	map01100;map00061	Metabolic pathways;Fatty acid biosynthesis	HMDB0000513;LMST01010240	pos
Porphobilinogen	0.02203	0.04789	1.0115	1.378	up	B(ii)	C00931	-	-	map01100;map01110;map00860;map01120;map01240	Metabolic pathways;Biosynthesis of secondary metabolites;Porphyrin metabolism;Microbial metabolism in diverse environments;Biosynthesis of cofactors	HMDB0000245;PW_C000166	pos
L-Alanine, 3-(((3-(4-(aminoiminomethyl)phenyl)-4,5-dihydro-5-isoxazolyl)acetyl)amino)-N-(butoxycarbonyl)-, (R)-	0.0006774	0.002718	1.0105	0.8879	down	B(ii)	-	-	-	-	-	HMDB0259936	pos
7alpha-hydroxy-3-oxochol-4-en-24-oic Acid	0.03391	0.06887	1.0088	0.7267	down	B(ii)	-	-	-	-	-	HMDB0062744;LMST04010239	neg
Homocholic acid	0.003823	0.01133	1.008	1.234	up	B(ii)	-	-	-	-	-	HMDB0253203;LMST04070030	pos
E-64-C	0.006	0.01647	1.0073	0.6516	down	B(i)	-	-	-	-	-	HMDB0247379	pos
Aditoprim	0.006943	0.01853	1.0067	0.7974	down	B(ii)	-	-	-	-	-	HMDB0248017	pos
5b-Cyprinol sulfate	7.765e-07	1.983e-05	1.0066	1.0837	up	B(ii)	C05468	-	-	map00120	Primary bile acid biosynthesis	HMDB0006888;PW_C002990	pos
Dihydrogedunic Acid,Methyl Ester	0.001045	0.003878	1.0066	1.2038	up	B(i)	-	-	-	-	-	-	pos
N-Eicosapentaenoyl Arginine	0.001347	0.004791	1.0051	1.2789	up	B(ii)	-	-	-	-	-	HMDB0242065	pos
8-Acetylegelolide	0.000807	0.003145	1.004	0.8825	down	B(ii)	-	-	-	-	-	HMDB0037772	pos
Ginsenoside Rb1	0.01218	0.02946	1.0027	0.706	down	B(ii)	C20713	-	-	map01110;map00999	Biosynthesis of secondary metabolites;Biosynthesis of various plant secondary metabolites	LMPR0106080013;HMDB0035892	pos
18-HEPE	0.009237	0.02342	1.0021	0.7792	down	B(i)	C18177	-	-	-	-	HMDB0062222;HMDB0012611	neg
Annohexocin	0.009237	0.02342	1.0007	0.721	down	B(ii)	-	-	-	-	-	HMDB0041362	pos
(1)Metabolite: Name of the identified metabolite. (2) p_value: Significance level of the difference between the two groups (BF vs. FF). (3) p_adjust: False Discovery Rate (FDR) adjusted p-value. (4) VIP_pred_OPLS-DA: Variable Importance in Projection (VIP) value derived from the OPLS-DA model, which represents the contribution value of this metabolite to the difference between the two groups. The…
