# Supplementary material for: Integrated Analysis of Gut Microbiota and Metabolome Profiling Reveals the Effects of Feeding Approaches on Infants' Gut Microenvironment
Source: Food Sci Nutr. 2026 Apr 14;14(4):e71777. doi: 10.1002/fsn3.71777 (PMC13079968; doi:10.1002/fsn3.71777)
Supplement: Supplementary file 4 — Table S3: KEGG pathway enrichment analysis of the identified differential metabolites between the two groups. [file FSN3-14-e71777-s001.xlsx]

## Sheet: Table S3
Table S3. KEGG pathway enrichment analysis of the identified differential metabolites between the two groups.
Pathway_ID	Pathway Description	First Category	Second Category	Number	DA Score	Ratio_in_study	Ratio_in_pop	P_value
map00564	Glycerophospholipid metabolism	Metabolism	Lipid metabolism	19	0.08491	9/79	56/6496	1.745e-08
map00590	Arachidonic acid metabolism	Metabolism	Lipid metabolism	7	-0.2917	7/79	79/6496	4.315e-05
map04723	Retrograde endocannabinoid signaling	Organismal Systems	Nervous system	12	0.1304	4/79	19/6496	6.837e-05
map04072	Phospholipase D signaling pathway	Environmental Information Processing	Signal transduction	9	0.08571	3/79	11/6496	0.0002663
map05231	Choline metabolism in cancer	Human Diseases	Cancer: overview	10	0.1176	3/79	11/6496	0.0002663
map04080	Neuroactive ligand-receptor interaction	Environmental Information Processing	Signaling molecules and interaction	6	-0.375	5/79	53/6496	0.0004257
map04975	Fat digestion and absorption	Organismal Systems	Digestive system	9	0.1429	3/79	13/6496	0.0004536
map05200	Pathways in cancer	Human Diseases	Cancer: overview	11	0.07317	4/79	31/6496	0.0004968
map04976	Bile secretion	Organismal Systems	Digestive system	10	-0.06667	6/79	97/6496	0.001096
map00140	Steroid hormone biosynthesis	Metabolism	Lipid metabolism	7	0.04545	6/79	99/6496	0.001219
map05167	Kaposi sarcoma-associated herpesvirus infection	Human Diseases	Infectious disease: viral	10	0.2	2/79	5/6496	0.001426
map04726	Serotonergic synapse	Organismal Systems	Nervous system	10	0.0625	4/79	42/6496	0.001597
map04912	GnRH signaling pathway	Organismal Systems	Endocrine system	8	0.1212	2/79	6/6496	0.002122
map00120	Primary bile acid biosynthesis	Metabolism	Lipid metabolism	4	0	4/79	47/6496	0.002431
map04720	Long-term potentiation	Organismal Systems	Nervous system	8	0.1538	2/79	7/6496	0.002948
map05017	Spinocerebellar ataxia	Human Diseases	Neurodegenerative disease	8	0.1538	2/79	7/6496	0.002948
map04724	Glutamatergic synapse	Organismal Systems	Nervous system	8	0.1538	2/79	8/6496	0.0039
map04666	Fc gamma R-mediated phagocytosis	Organismal Systems	Immune system	8	0.1212	2/79	8/6496	0.0039
map04730	Long-term depression	Organismal Systems	Nervous system	8	0.1538	2/79	9/6496	0.004974
map04713	Circadian entrainment	Organismal Systems	Environmental adaptation	8	0.1538	2/79	9/6496	0.004974
map00905	Brassinosteroid biosynthesis	Metabolism	Metabolism of terpenoids and polyketides	3	-0.5	3/79	29/6496	0.005038
map04979	Cholesterol metabolism	Organismal Systems	Digestive system	2	0	2/79	10/6496	0.006169
map04664	Fc epsilon RI signaling pathway	Organismal Systems	Immune system	8	0.16	2/79	11/6496	0.007481
map04540	Gap junction	Cellular Processes	Cellular community - eukaryotes	8	0.1538	2/79	11/6496	0.007481
map00600	Sphingolipid metabolism	Metabolism	Lipid metabolism	5	0.1364	3/79	35/6496	0.008566
map04927	Cortisol synthesis and secretion	Organismal Systems	Endocrine system	3	-0.1667	2/79	12/6496	0.008907
map04934	Cushing syndrome	Human Diseases	Endocrine and metabolic disease	3	-0.1667	2/79	13/6496	0.01044
map05146	Amoebiasis	Human Diseases	Infectious disease: parasitic	10	0.1176	2/79	13/6496	0.01044
map05217	Basal cell carcinoma	Human Diseases	Cancer: specific types	1	1	1/79	1/6496	0.01216
map00333	Prodigiosin biosynthesis	Metabolism	Biosynthesis of other secondary metabolites	2	-0.6667	2/79	18/6496	0.0197
map05212	Pancreatic cancer	Human Diseases	Cancer: specific types	1	-0.1111	1/79	2/6496	0.02418
map01521	EGFR tyrosine kinase inhibitor resistance	Human Diseases	Drug resistance: antineoplastic	7	0.2083	1/79	2/6496	0.02418
map04925	Aldosterone synthesis and secretion	Organismal Systems	Endocrine system	8	0.2308	2/79	22/6496	0.02882
map04714	Thermogenesis	Organismal Systems	Environmental adaptation	8	0.1538	2/79	23/6496	0.03132
map04136	Autophagy - other	Cellular Processes	Transport and catabolism	3	0.1875	1/79	3/6496	0.03605
map04138	Autophagy - yeast	Cellular Processes	Transport and catabolism	3	0.1875	1/79	3/6496	0.03605
map05130	Pathogenic Escherichia coli infection	Human Diseases	Infectious disease: bacterial	3	0.1875	1/79	3/6496	0.03605
map05322	Systemic lupus erythematosus	Human Diseases	Immune disease	3	0.03846	1/79	3/6496	0.03605
map04658	Th1 and Th2 cell differentiation	Organismal Systems	Immune system	7	0.2083	1/79	3/6496	0.03605
map04064	NF-kappa B signaling pathway	Environmental Information Processing	Signal transduction	7	0.2083	1/79	3/6496	0.03605
map04024	cAMP signaling pathway	Environmental Information Processing	Signal transduction	8	0.1081	2/79	25/6496	0.03657
map00591	Linoleic acid metabolism	Metabolism	Lipid metabolism	2	0	2/79	28/6496	0.04502
map07225	Glucocorticoid and mineralocorticoid receptor agonists/antagonists	Drug Development	Target-based classification: Nuclear receptors	2	-0.5	1/79	4/6496	0.04778
map05235	PD-L1 expression and PD-1 checkpoint pathway in cancer	Human Diseases	Cancer: overview	7	0.2083	1/79	4/6496	0.04778
map04659	Th17 cell differentiation	Organismal Systems	Immune system	7	0.2	1/79	4/6496	0.04778
map04012	ErbB signaling pathway	Environmental Information Processing	Signal transduction	7	0.2083	1/79	4/6496	0.04778
map04660	T cell receptor signaling pathway	Organismal Systems	Immune system	7	0.2083	1/79	4/6496	0.04778
map04662	B cell receptor signaling pathway	Organismal Systems	Immune system	7	0.2083	1/79	4/6496	0.04778
map04650	Natural killer cell mediated cytotoxicity	Organismal Systems	Immune system	7	0.2083	1/79	4/6496	0.04778
map05214	Glioma	Human Diseases	Cancer: specific types	7	0.2083	1/79	4/6496	0.04778
map04935	Growth hormone synthesis, secretion and action	Organismal Systems	Endocrine system	7	0.2083	1/79	4/6496	0.04778
map04070	Phosphatidylinositol signaling system	Environmental Information Processing	Signal transduction	2	0	2/79	29/6496	0.04798
map00410	beta-Alanine metabolism	Metabolism	Metabolism of other amino acids	2	-0.3333	2/79	32/6496	0.05727
map05022	Pathways of neurodegeneration - multiple diseases	Human Diseases	Neurodegenerative disease	8	0.1429	2/79	32/6496	0.05727
map04068	FoxO signaling pathway	Environmental Information Processing	Signal transduction	1	-0.5	1/79	5/6496	0.05936
map04015	Rap1 signaling pathway	Environmental Information Processing	Signal transduction	7	0.2083	1/79	5/6496	0.05936
map04010	MAPK signaling pathway	Environmental Information Processing	Signal transduction	7	0.2083	1/79	5/6496	0.05936
map04722	Neurotrophin signaling pathway	Organismal Systems	Nervous system	7	0.1852	1/79	5/6496	0.05936
map04062	Chemokine signaling pathway	Organismal Systems	Immune system	7	0.2083	1/79	5/6496	0.05936
map05170	Human immunodeficiency virus 1 infection	Human Diseases	Infectious disease: viral	7	0.2083	1/79	5/6496	0.05936
map04750	Inflammatory mediator regulation of TRP channels	Organismal Systems	Sensory system	8	0.1429	2/79	35/6496	0.06713
map05016	Huntington disease	Human Diseases	Neurodegenerative disease	1	-0.5	1/79	6/6496	0.07081
map05140	Leishmaniasis	Human Diseases	Infectious disease: parasitic	3	0.03448	1/79	6/6496	0.07081
map04140	Autophagy - animal	Cellular Processes	Transport and catabolism	3	0.1875	1/79	6/6496	0.07081
map05223	Non-small cell lung cancer	Human Diseases	Cancer: specific types	7	0.2	1/79	6/6496	0.07081
map05163	Human cytomegalovirus infection	Human Diseases	Infectious disease: viral	7	0.2083	1/79	6/6496	0.07081
map04370	VEGF signaling pathway	Environmental Information Processing	Signal transduction	7	0.2083	1/79	6/6496	0.07081
map04926	Relaxin signaling pathway	Organismal Systems	Endocrine system	7	0.2083	1/79	6/6496	0.07081
map04916	Melanogenesis	Organismal Systems	Endocrine system	7	0.2	1/79	6/6496	0.07081
map05033	Nicotine addiction	Human Diseases	Substance dependence	1	-0.5	1/79	7/6496	0.08212
map05030	Cocaine addiction	Human Diseases	Substance dependence	1	-0.3333	1/79	7/6496	0.08212
map00563	Glycosylphosphatidylinositol (GPI)-anchor biosynthesis	Metabolism	Glycan biosynthesis and metabolism	3	0.1875	1/79	7/6496	0.08212
map04920	Adipocytokine signaling pathway	Organismal Systems	Endocrine system	7	0.1786	1/79	7/6496	0.08212
map04014	Ras signaling pathway	Environmental Information Processing	Signal transduction	7	0.2083	1/79	7/6496	0.08212
map04361	Axon regeneration	Organismal Systems	Development and regeneration	7	0.2	1/79	7/6496	0.08212
map04960	Aldosterone-regulated sodium reabsorption	Organismal Systems	Excretory system	2	-0.6667	1/79	8/6496	0.0933
map05143	African trypanosomiasis	Human Diseases	Infectious disease: parasitic	7	0.1923	1/79	8/6496	0.0933
map04961	Endocrine and other factor-regulated calcium reabsorption	Organismal Systems	Excretory system	7	0.2083	1/79	8/6496	0.0933
map04915	Estrogen signaling pathway	Organismal Systems	Endocrine system	7	0.2083	1/79	8/6496	0.0933
map00592	alpha-Linolenic acid metabolism	Metabolism	Lipid metabolism	2	-0.1818	2/79	44/6496	0.09962
map04727	GABAergic synapse	Organismal Systems	Nervous system	1	-0.25	1/79	9/6496	0.1043
map00603	Glycosphingolipid biosynthesis - globo and isoglobo series	Metabolism	Glycan biosynthesis and metabolism	1	0.3333	1/79	9/6496	0.1043
map05031	Amphetamine addiction	Human Diseases	Substance dependence	1	-0.3333	1/79	9/6496	0.1043
map04929	GnRH secretion	Organismal Systems	Endocrine system	7	0.2083	1/79	9/6496	0.1043
map05110	Vibrio cholerae infection	Human Diseases	Infectious disease: bacterial	7	0.2083	1/79	9/6496	0.1043
map04371	Apelin signaling pathway	Environmental Information Processing	Signal transduction	7	0.2083	1/79	9/6496	0.1043
map04933	AGE-RAGE signaling pathway in diabetic complications	Human Diseases	Endocrine and metabolic disease	7	0.1852	1/79	9/6496	0.1043
map00999	Biosynthesis of various plant secondary metabolites	Metabolism	Biosynthesis of other secondary metabolites	4	0	4/79	149/6496	0.1072
map00860	Porphyrin metabolism	Metabolism	Metabolism of cofactors and vitamins	5	0.2	4/79	149/6496	0.1072
map05034	Alcoholism	Human Diseases	Substance dependence	1	-0.3333	1/79	10/6496	0.1152
map04928	Parathyroid hormone synthesis, secretion and action	Organismal Systems	Endocrine system	7	0.1923	1/79	10/6496	0.1152
map04261	Adrenergic signaling in cardiomyocytes	Organismal Systems	Circulatory system	7	0.2083	1/79	10/6496	0.1152
map05171	Coronavirus disease - COVID-19	Human Diseases	Infectious disease: viral	7	0.2	1/79	10/6496	0.1152
map01066	Biosynthesis of alkaloids derived from terpenoid and polyketide	Metabolism	Chemical structure transformation maps	2	0	2/79	49/6496	0.1192
map05215	Prostate cancer	Human Diseases	Cancer: specific types	2	-0.5	1/79	11/6496	0.126
map04625	C-type lectin receptor signaling pathway	Organismal Systems	Immune system	7	0.2083	1/79	11/6496	0.126
map04745	Phototransduction - fly	Organismal Systems	Sensory system	7	0.2	1/79	11/6496	0.126
map04919	Thyroid hormone signaling pathway	Organismal Systems	Endocrine system	7	0.2083	1/79	11/6496	0.126
map04020	Calcium signaling pathway	Environmental Information Processing	Signal transduction	7	0.2083	1/79	11/6496	0.126
map04721	Synaptic vesicle cycle	Organismal Systems	Nervous system	1	-0.5	1/79	12/6496	0.1367
map04075	Plant hormone signal transduction	Environmental Information Processing	Signal transduction	1	-0.3333	1/79	12/6496	0.1367
map04921	Oxytocin signaling pathway	Organismal Systems	Endocrine system	7	0.2083	1/79	12/6496	0.1367
map04728	Dopaminergic synapse	Organismal Systems	Nervous system	7	0.2	1/79	12/6496	0.1367
map04725	Cholinergic synapse	Organismal Systems	Nervous system	7	0.2083	1/79	12/6496	0.1367
map04911	Insulin secretion	Organismal Systems	Endocrine system	7	0.2083	1/79	12/6496	0.1367
map04613	Neutrophil extracellular trap formation	Organismal Systems	Immune system	7	0.2083	1/79	13/6496	0.1472
map00100	Steroid biosynthesis	Metabolism	Lipid metabolism	2	0	2/79	57/6496	0.1523
map00061	Fatty acid biosynthesis	Metabolism	Lipid metabolism	3	-0.1429	2/79	58/6496	0.1565
map00604	Glycosphingolipid biosynthesis - ganglio series	Metabolism	Glycan biosynthesis and metabolism	1	0.3333	1/79	14/6496	0.1576
map05417	Lipid and atherosclerosis	Human Diseases	Cardiovascular disease	1	0.5	1/79	14/6496	0.1576
map05014	Amyotrophic lateral sclerosis	Human Diseases	Neurodegenerative disease	1	-0.3333	1/79	14/6496	0.1576
map04923	Regulation of lipolysis in adipocytes	Organismal Systems	Endocrine system	7	0.2083	1/79	14/6496	0.1576
map05131	Shigellosis	Human Diseases	Infectious disease: bacterial	7	0.1923	1/79	14/6496	0.1576
map05225	Hepatocellular carcinoma	Human Diseases	Cancer: specific types	7	0.2	1/79	14/6496	0.1576
map04971	Gastric acid secretion	Organismal Systems	Digestive system	7	0.2	1/79	14/6496	0.1576
map04611	Platelet activation	Organismal Systems	Immune system	7	0.1923	1/79	14/6496	0.1576
map04066	HIF-1 signaling pathway	Environmental Information Processing	Signal transduction	7	0.1923	1/79	15/6496	0.1678
map04071	Sphingolipid signaling pathway	Environmental Information Processing	Signal transduction	7	0.1515	1/79	15/6496	0.1678
map04972	Pancreatic secretion	Organismal Systems	Digestive system	7	0.2	1/79	15/6496	0.1678
map04270	Vascular smooth muscle contraction	Organismal Systems	Circulatory system	7	0.2	1/79	16/6496	0.178
map04964	Proximal tubule bicarbonate reclamation	Organismal Systems	Excretory system	1	-0.2	1/79	17/6496	0.188
map04970	Salivary secretion	Organismal Systems	Digestive system	7	0.2	1/79	17/6496	0.188
map00984	Steroid degradation	Metabolism	Xenobiotics biodegradation and metabolism	1	1	1/79	18/6496	0.1979
map00910	Nitrogen metabolism	Metabolism	Energy metabolism	1	-0.3333	1/79	19/6496	0.2077
map04931	Insulin resistance	Human Diseases	Endocrine and metabolic disease	7	0.1786	1/79	19/6496	0.2077
map04918	Thyroid hormone synthesis	Organismal Systems	Endocrine system	7	0.2083	1/79	21/6496	0.2269
map01040	Biosynthesis of unsaturated fatty acids	Metabolism	Lipid metabolism	2	0	2/79	74/6496	0.227
map00232	Caffeine metabolism	Metabolism	Biosynthesis of other secondary metabolites	1	-0.3333	1/79	22/6496	0.2363
map00350	Tyrosine metabolism	Metabolism	Amino acid metabolism	2	0	2/79	78/6496	0.2451
map00965	Betalain biosynthesis	Metabolism	Biosynthesis of other secondary metabolites	1	0.5	1/79	23/6496	0.2457
map00220	Arginine biosynthesis	Metabolism	Amino acid metabolism	1	-0.125	1/79	23/6496	0.2457
map04913	Ovarian steroidogenesis	Organismal Systems	Endocrine system	1	0.2	1/79	24/6496	0.2549
map00430	Taurine and hypotaurine metabolism	Metabolism	Metabolism of other amino acids	1	-0.25	1/79	24/6496	0.2549
map00524	Neomycin, kanamycin and gentamicin biosynthesis	Metabolism	Biosynthesis of other secondary metabolites	2	-0.25	2/79	81/6496	0.2586
map00981	Insect hormone biosynthesis	Metabolism	Metabolism of terpenoids and polyketides	1	0.3333	1/79	25/6496	0.264
map01052	Type I polyketide structures	Metabolism	Metabolism of terpenoids and polyketides	1	-0.5	1/79	25/6496	0.264
map00830	Retinol metabolism	Metabolism	Metabolism of cofactors and vitamins	1	-0.3333	1/79	25/6496	0.264
map00601	Glycosphingolipid biosynthesis - lacto and neolacto series	Metabolism	Glycan biosynthesis and metabolism	1	0.5	1/79	26/6496	0.2729
map05012	Parkinson disease	Human Diseases	Neurodegenerative disease	7	0.1923	1/79	26/6496	0.2729
map00073	Cutin, suberine and wax biosynthesis	Metabolism	Lipid metabolism	1	0.125	1/79	27/6496	0.2818
map04973	Carbohydrate digestion and absorption	Organismal Systems	Digestive system	7	0.1923	1/79	27/6496	0.2818
map00250	Alanine, aspartate and glutamate metabolism	Metabolism	Amino acid metabolism	1	-0.125	1/79	28/6496	0.2906
map00780	Biotin metabolism	Metabolism	Metabolism of cofactors and vitamins	1	0.3333	1/79	29/6496	0.2993
map04216	Ferroptosis	Cellular Processes	Cell growth and death	1	-0.25	1/79	29/6496	0.2993
map05207	Chemical carcinogenesis - receptor activation	Human Diseases	Cancer: overview	1	-0.3333	1/79	29/6496	0.2993
map00770	Pantothenate and CoA biosynthesis	Metabolism	Metabolism of cofactors and vitamins	1	-0.1667	1/79	30/6496	0.3078
map04742	Taste transduction	Organismal Systems	Sensory system	1	-0.2	1/79	32/6496	0.3246
map00620	Pyruvate metabolism	Metabolism	Carbohydrate metabolism	1	0.1667	1/79	32/6496	0.3246
map00332	Carbapenem biosynthesis	Metabolism	Biosynthesis of other secondary metabolites	1	-0.5	1/79	32/6496	0.3246
map00552	Teichoic acid biosynthesis	Metabolism	Glycan biosynthesis and metabolism	3	0.07143	1/79	34/6496	0.341
map00660	C5-Branched dibasic acid metabolism	Metabolism	Carbohydrate metabolism	1	-0.3333	1/79	35/6496	0.3491
map00121	Secondary bile acid biosynthesis	Metabolism	Lipid metabolism	1	-0.1	1/79	36/6496	0.3571
map05230	Central carbon metabolism in cancer	Human Diseases	Cancer: overview	1	-0.07143	1/79	37/6496	0.3649
map00500	Starch and sucrose metabolism	Metabolism	Carbohydrate metabolism	1	-0.5	1/79	37/6496	0.3649
map01240	Biosynthesis of cofactors	Metabolism	Global and overview maps	8	0.1081	5/79	329/6496	0.3713
map00561	Glycerolipid metabolism	Metabolism	Lipid metabolism	1	-0.1111	1/79	38/6496	0.3727
map00480	Glutathione metabolism	Metabolism	Metabolism of other amino acids	1	-0.1667	1/79	38/6496	0.3727
map04977	Vitamin digestion and absorption	Organismal Systems	Digestive system	1	0.1429	1/79	39/6496	0.3804
map00908	Zeatin biosynthesis	Metabolism	Metabolism of terpenoids and polyketides	1	-0.2	1/79	39/6496	0.3804
map05415	Diabetic cardiomyopathy	Human Diseases	Cardiovascular disease	7	0.1724	1/79	39/6496	0.3804
map00900	Terpenoid backbone biosynthesis	Metabolism	Metabolism of terpenoids and polyketides	1	0.5	1/79	46/6496	0.4315
map00650	Butanoate metabolism	Metabolism	Carbohydrate metabolism	1	-0.1429	1/79	47/6496	0.4385
map00340	Histidine metabolism	Metabolism	Amino acid metabolism	1	-0.2	1/79	47/6496	0.4385
map04974	Protein digestion and absorption	Organismal Systems	Digestive system	1	-0.07143	1/79	47/6496	0.4385
map00260	Glycine, serine and threonine metabolism	Metabolism	Amino acid metabolism	3	0.0303	1/79	48/6496	0.4454
map00970	Aminoacyl-tRNA biosynthesis	Genetic Information Processing	Translation	1	-0.1	1/79	52/6496	0.4721
map02020	Two-component system	Environmental Information Processing	Signal transduction	1	-0.125	1/79	53/6496	0.4785
map00051	Fructose and mannose metabolism	Metabolism	Carbohydrate metabolism	1	0.25	1/79	56/6496	0.4975
map02060	Phosphotransferase system (PTS)	Environmental Information Processing	Membrane transport	1	-0.1667	1/79	57/6496	0.5037
map00053	Ascorbate and aldarate metabolism	Metabolism	Carbohydrate metabolism	4	0.2222	1/79	57/6496	0.5037
map00790	Folate biosynthesis	Metabolism	Metabolism of cofactors and vitamins	1	0.2	1/79	58/6496	0.5097
map01232	Nucleotide metabolism	Metabolism	Global and overview maps	1	-0.3333	1/79	58/6496	0.5097
map00040	Pentose and glucuronate interconversions	Metabolism	Carbohydrate metabolism	4	0.2222	1/79	58/6496	0.5097
map01060	Biosynthesis of plant secondary metabolites	Metabolism	Chemical structure transformation maps	2	-0.08333	2/79	142/6496	0.5189
map00240	Pyrimidine metabolism	Metabolism	Nucleotide metabolism	1	-0.2	1/79	64/6496	0.5448
map00630	Glyoxylate and dicarboxylate metabolism	Metabolism	Carbohydrate metabolism	1	-0.125	1/79	64/6496	0.5448
map00997	Biosynthesis of various other secondary metabolites	Metabolism	Biosynthesis of other secondary metabolites	1	-0.1	1/79	68/6496	0.5667
map01064	Biosynthesis of alkaloids derived from ornithine, lysine and nicotinic acid	Metabolism	Chemical structure transformation maps	1	-0.06667	1/79	68/6496	0.5667
map00470	D-Amino acid metabolism	Metabolism	Metabolism of other amino acids	1	-0.08333	1/79	69/6496	0.5721
map01070	Biosynthesis of plant hormones	Metabolism	Chemical structure transformation maps	1	-0.07143	1/79	69/6496	0.5721
map00330	Arginine and proline metabolism	Metabolism	Amino acid metabolism	1	-0.1429	1/79	69/6496	0.5721
map00996	Biosynthesis of various alkaloids	Metabolism	Biosynthesis of other secondary metabolites	1	0.125	1/79	76/6496	0.6076
map00380	Tryptophan metabolism	Metabolism	Amino acid metabolism	1	0.07692	1/79	83/6496	0.6402
map00541	O-Antigen nucleotide sugar biosynthesis	Metabolism	Glycan biosynthesis and metabolism	1	1	1/79	91/6496	0.6741
map00624	Polycyclic aromatic hydrocarbon degradation	Metabolism	Xenobiotics biodegradation and metabolism	1	-0.5	1/79	107/6496	0.7329
map00998	Biosynthesis of various antibiotics	Metabolism	Biosynthesis of other secondary metabolites	1	-0.1111	1/79	109/6496	0.7395
map00520	Amino sugar and nucleotide sugar metabolism	Metabolism	Carbohydrate metabolism	1	0.125	1/79	119/6496	0.77
map00904	Diterpenoid biosynthesis	Metabolism	Metabolism of terpenoids and polyketides	1	-0.1667	1/79	124/6496	0.7839
map02010	ABC transporters	Environmental Information Processing	Membrane transport	1	-0.04762	1/79	138/6496	0.8185
map01250	Biosynthesis of nucleotide sugars	Metabolism	Global and overview maps	1	0.1667	1/79	201/6496	0.9178
(1) First Category: The first - level classification of metabolic pathways. (2) Second Category: The second - level classification of metabolic pathways. (3)Number: The number of metabolites enriched in this pathway. (4) DA Score: The differential abundance score of the metabolic pathway. (5) Ratio_in_study: The proportion of metabolites annotated to this pathway among the target metabolites (the…
